# Supplementary material for: 2,3-Dimeth­oxy-10-oxostrychnidinium hydrogen oxalate dihydrate
Source: Acta Crystallogr Sect E Struct Rep Online. 2013 Apr 5;69(Pt 5):o659. doi: 10.1107/S1600536813008623 (PMC3647855; doi:10.1107/S1600536813008623)
Supplement: Supplementary file 1 [file e-69-0o659-sup1.cif]

##############################################################################
#                                                                            #
# This CIF contains the data in a paper accepted for publication in          #
# Acta Crystallographica Section E. It conforms to the requirements of       #
# Notes for Authors for Acta Crystallographica Section E, and has been       #
# peer reviewed under the auspices of the IUCr Commission on Journals.       #
#                                                                            #
# Full details of the Crystallographic Information File format               #
# are given in the paper "The Crystallographic Information File (CIF):       #
# a New Standard Archive File for Crystallography" by S. R. Hall, F. H.      #
# Allen and I. D. Brown [Acta Cryst. (1991), A47, 655-685].                  #
#                                                                            #
# The current version of the core CIF dictionary is obtainable from          #
# ftp://ftp.iucr.org/pub/cif_core.dic.                                       #
#                                                                            #
# Software is freely available for graphical display of the structure(s)     #
# in this CIF. For information consult the CIF software page                 #
# http://www.iucr.org/resources/cif/software.                                #
#                                                                            #
# This file may be used for bona fide research purposes within the           #
# scientific community so long as proper attribution is given to the journal # 
# article from which it was obtained.                                        #
#                                                                            #
##############################################################################
data_I
_audit_creation_method     SHELXL-97
_chemical_name_systematic
;
2,3-Dimethoxy-10-oxostrychnidinium hydrogen oxalate dihydrate
;
_chemical_name_common     ?
_chemical_formula_moiety     'C23 H27 N2 O4 +, C2 H O4 -, 2(H2 O)'
_chemical_formula_sum     'C25 H32 N2 O10'
_chemical_formula_iupac     'C23 H27 N2 O4 +, C2 H O4 -, 2H2 O'
_chemical_formula_weight     520.53
_chemical_melting_point     ?
_symmetry_cell_setting     orthorhombic
_symmetry_space_group_name_H-M     'P 21 21 21'
_symmetry_space_group_name_Hall     'P 2ac 2ab'
loop_
    _symmetry_equiv_pos_as_xyz
    'x, y, z'
    '-x+1/2, -y, z+1/2'
    'x+1/2, -y+1/2, -z'
    '-x, y+1/2, -z+1/2'
_cell_length_a     7.6110(2)
_cell_length_b     10.7375(3)
_cell_length_c     29.4990(7)
_cell_angle_alpha     90.00
_cell_angle_beta     90.00
_cell_angle_gamma     90.00
_cell_volume     2410.75(11)
_cell_formula_units_Z     4
_cell_measurement_reflns_used     5990
_cell_measurement_theta_min     2.0
_cell_measurement_theta_max     28.2
_cell_measurement_temperature     295(2)
_exptl_crystal_description     'block'
_exptl_crystal_colour     'colourless'
_exptl_crystal_size_max     0.28
_exptl_crystal_size_mid     0.24
_exptl_crystal_size_min     0.20
_exptl_crystal_density_diffrn     1.434
_exptl_crystal_density_meas     ?
_exptl_crystal_density_method     'not measured'
_exptl_crystal_F_000     1104
_exptl_absorpt_coefficient_mu     0.111
_exptl_absorpt_correction_type     multi-scan
_exptl_absorpt_process_details     '(SADABS; Sheldrick, 1996)'
_exptl_absorpt_correction_T_min     0.9695
_exptl_absorpt_correction_T_max     0.9781
_exptl_special_details     ?
_diffrn_ambient_temperature     295(2)
_diffrn_radiation_type     MoK\a
_diffrn_radiation_wavelength     0.71073
_diffrn_radiation_source     'fine-focus sealed tube'
_diffrn_radiation_monochromator     graphite
_diffrn_measurement_device_type     'Bruker Kappa APEXII CCD'
_diffrn_measurement_method     '\w and \f'
_diffrn_detector_area_resol_mean     ?
_diffrn_reflns_number     13171
_diffrn_reflns_av_R_equivalents     0.0196
_diffrn_reflns_av_sigmaI/netI     0.0217
_diffrn_reflns_theta_min     2.02
_diffrn_reflns_theta_max     28.28
_diffrn_reflns_theta_full     28.28
_diffrn_measured_fraction_theta_max     0.981
_diffrn_measured_fraction_theta_full     0.981
_diffrn_reflns_limit_h_min     -4
_diffrn_reflns_limit_h_max     9
_diffrn_reflns_limit_k_min     -10
_diffrn_reflns_limit_k_max     14
_diffrn_reflns_limit_l_min     -39
_diffrn_reflns_limit_l_max     32
_diffrn_standards_number     0
_diffrn_standards_interval_count     ?
_diffrn_standards_interval_time     0
_diffrn_standards_decay_%     ?
_refine_special_details
;
Refinement of <i>F</i>^2^ against ALL reflections. The weighted <i>R</i>-factor
<i>wR</i> and goodness of fit <i>S</i> are based on <i>F</i>^2^, conventional
<i>R</i>-factors <i>R</i> are based on <i>F</i>, with <i>F</i> set to zero for
negative <i>F</i>^2^. The threshold expression of <i>F</i>^2^ >
\s(<i>F</i>^2^) is used only for calculating <i>R</i>-factors(gt) <i>etc</i>.
and is not relevant to the choice of reflections for refinement.
<i>R</i>-factors based on <i>F</i>^2^ are statistically about twice as large
as those based on <i>F</i>, and <i>R</i>- factors based on ALL data will be
even larger.
;
_reflns_number_total     5805
_reflns_number_gt     5363
_reflns_threshold_expression     I>2sigma(I)
_refine_ls_structure_factor_coef     Fsqd
_refine_ls_matrix_type     full
_refine_ls_R_factor_all     0.0463
_refine_ls_R_factor_gt     0.0423
_refine_ls_wR_factor_gt     0.1129
_refine_ls_wR_factor_ref     0.1163
_refine_ls_goodness_of_fit_ref     1.052
_refine_ls_restrained_S_all     1.053
_refine_ls_number_reflns     5805
_refine_ls_number_parameters     354
_refine_ls_number_restraints     7
_refine_ls_hydrogen_treatment     mixed
_refine_ls_weighting_scheme     calc
_refine_ls_weighting_details
         'calc w=1/[\s^2^(Fo^2^)+(0.0708P)^2^+0.4586P] where P=(Fo^2^+2Fc^2^)/3'
_atom_sites_solution_hydrogens     geom
_atom_sites_solution_primary     direct
_atom_sites_solution_secondary     difmap
_refine_ls_shift/su_max     0.000
_refine_ls_shift/su_mean     0.000
_refine_diff_density_max     0.325
_refine_diff_density_min     -0.315
_refine_ls_extinction_method     none
_refine_ls_extinction_coef     ?
loop_
    _atom_type_symbol
    _atom_type_description
    _atom_type_scat_dispersion_real
    _atom_type_scat_dispersion_imag
    _atom_type_scat_source
    'C' 'C' 0.0033 0.0016
                         'International Tables Vol C Tables 4.2.6.8 and 6.1.1.4'
    'H' 'H' 0.0000 0.0000
                         'International Tables Vol C Tables 4.2.6.8 and 6.1.1.4'
    'N' 'N' 0.0061 0.0033
                         'International Tables Vol C Tables 4.2.6.8 and 6.1.1.4'
    'O' 'O' 0.0106 0.0060
                         'International Tables Vol C Tables 4.2.6.8 and 6.1.1.4'
_computing_data_collection     'APEX2 (Bruker, 2003)'
_computing_cell_refinement     'SAINT (Bruker, 2003)'
_computing_data_reduction     'SAINT (Bruker, 2003)'
_computing_structure_solution     'SHELXS97 (Sheldrick, 2008)'
_computing_structure_refinement     'SHELXL97 (Sheldrick, 2008)'
_computing_molecular_graphics     'PLATON (Spek, 2009)'
_computing_publication_material     'SHELXL97 (Sheldrick, 2008)'
loop_
    _atom_site_type_symbol
    _atom_site_label
    _atom_site_fract_x
    _atom_site_fract_y
    _atom_site_fract_z
    _atom_site_U_iso_or_equiv
    _atom_site_adp_type
    _atom_site_calc_flag
    _atom_site_refinement_flags
    _atom_site_occupancy
    _atom_site_symmetry_multiplicity
    _atom_site_disorder_assembly
    _atom_site_disorder_group
    C C1 0.8167(2) 0.10403(15) 0.04553(5) 0.0273(3) Uani d . 1 1 . .
    C C2 0.7938(2) 0.22682(15) 0.03194(5) 0.0300(3) Uani d . 1 1 . .
    H H2 0.7733 0.2890 0.0532 0.036 Uiso calc R 1 1 . .
    C C3 0.8019(2) 0.25510(14) -0.01380(5) 0.0281(3) Uani d . 1 1 . .
    C C4 0.8270(2) 0.16002(15) -0.04610(5) 0.0283(3) Uani d . 1 1 . .
    C C5 0.8518(2) 0.03741(15) -0.03262(5) 0.0277(3) Uani d . 1 1 . .
    H H5 0.8702 -0.0256 -0.0537 0.033 Uiso calc R 1 1 . .
    C C6 0.8480(2) 0.01221(14) 0.01373(5) 0.0262(3) Uani d . 1 1 . .
    C C7 0.8725(2) -0.08541(14) 0.08561(5) 0.0240(3) Uani d . 1 1 . .
    H H7 0.7940 -0.1469 0.0995 0.029 Uiso calc R 1 1 . .
    C C8 0.7954(2) 0.04770(14) 0.09221(5) 0.0255(3) Uani d . 1 1 . .
    C C9 0.9615(3) -0.20278(15) 0.01824(6) 0.0331(4) Uani d . 1 1 . .
    C C10 1.0233(3) -0.29667(16) 0.05273(6) 0.0407(4) Uani d . 1 1 . .
    H H10A 1.1123 -0.3482 0.0385 0.049 Uiso calc R 1 1 . .
    H H10B 0.9249 -0.3505 0.0600 0.049 Uiso calc R 1 1 . .
    C C11 1.0995(2) -0.24681(16) 0.09759(6) 0.0330(4) Uani d . 1 1 . .
    H H11 1.2270 -0.2597 0.0978 0.040 Uiso calc R 1 1 . .
    C C12 1.0603(2) -0.10686(15) 0.10212(5) 0.0263(3) Uani d . 1 1 . .
    H H12 1.1366 -0.0652 0.0801 0.032 Uiso calc R 1 1 . .
    C C13 1.0974(2) -0.04399(16) 0.14785(6) 0.0287(3) Uani d . 1 1 . .
    H H13 1.2200 -0.0594 0.1563 0.034 Uiso calc R 1 1 . .
    C C14 1.0718(2) 0.09617(16) 0.14006(6) 0.0331(4) Uani d . 1 1 . .
    H H14A 1.1111 0.1422 0.1665 0.040 Uiso calc R 1 1 . .
    H H14B 1.1406 0.1230 0.1142 0.040 Uiso calc R 1 1 . .
    C C15 0.8791(2) 0.12124(15) 0.13160(5) 0.0288(3) Uani d . 1 1 . .
    H H2A 0.8636 0.2104 0.1258 0.035 Uiso calc R 1 1 . .
    C C16 0.6084(2) 0.0154(2) 0.15679(6) 0.0371(4) Uani d . 1 1 . .
    H H16A 0.6202 -0.0731 0.1625 0.045 Uiso calc R 1 1 . .
    H H16B 0.5032 0.0455 0.1718 0.045 Uiso calc R 1 1 . .
    C C17 0.6010(2) 0.04159(18) 0.10656(6) 0.0346(4) Uani d . 1 1 . .
    H H17A 0.5420 0.1199 0.1006 0.042 Uiso calc R 1 1 . .
    H H17B 0.5400 -0.0245 0.0906 0.042 Uiso calc R 1 1 . .
    C C18 1.0805(4) -0.30313(19) 0.17721(7) 0.0494(5) Uani d . 1 1 . .
    H H18A 1.2029 -0.2779 0.1768 0.059 Uiso calc R 1 1 . .
    H H18B 1.0718 -0.3800 0.1943 0.059 Uiso calc R 1 1 . .
    C C19 0.9727(3) -0.20421(18) 0.19990(6) 0.0387(4) Uani d . 1 1 . .
    H H19 0.9001 -0.2256 0.2240 0.046 Uiso calc R 1 1 . .
    C C20 0.9792(2) -0.08679(16) 0.18616(5) 0.0296(3) Uani d . 1 1 . .
    C C21 0.8705(3) 0.01255(17) 0.20833(6) 0.0329(4) Uani d . 1 1 . .
    H H21A 0.9465 0.0685 0.2251 0.040 Uiso calc R 1 1 . .
    H H21B 0.7893 -0.0254 0.2296 0.040 Uiso calc R 1 1 . .
    C C22 0.8296(3) 0.47074(16) -0.00029(7) 0.0383(4) Uani d . 1 1 . .
    H H22A 0.7379 0.4784 0.0219 0.057 Uiso calc R 1 1 . .
    H H22B 0.8411 0.5477 -0.0166 0.057 Uiso calc R 1 1 . .
    H H22C 0.9385 0.4518 0.0146 0.057 Uiso calc R 1 1 . .
    C C23 0.8254(4) 0.1045(2) -0.12426(7) 0.0518(6) Uani d . 1 1 . .
    H H23A 0.9309 0.0558 -0.1224 0.078 Uiso calc R 1 1 . .
    H H23B 0.8183 0.1428 -0.1536 0.078 Uiso calc R 1 1 . .
    H H23C 0.7253 0.0515 -0.1198 0.078 Uiso calc R 1 1 . .
    C C24 0.6076(2) 0.36823(15) 0.23109(6) 0.0334(4) Uani d . 1 1 . .
    C C25 0.6212(3) 0.51090(15) 0.23589(6) 0.0337(4) Uani d . 1 1 . .
    N N1 0.8757(2) -0.10346(12) 0.03567(4) 0.0277(3) Uani d . 1 1 . .
    N N2 0.7689(2) 0.08528(14) 0.17329(5) 0.0309(3) Uani d D 1 1 . .
    H H2B 0.728(3) 0.1521(16) 0.1869(8) 0.046 Uiso d D 1 1 . .
    O O1 0.8278(2) 0.19783(12) -0.09044(4) 0.0388(3) Uani d . 1 1 . .
    O O2 0.7871(2) 0.37348(11) -0.03112(4) 0.0376(3) Uani d . 1 1 . .
    O O3 0.9853(3) -0.21823(13) -0.02266(5) 0.0509(4) Uani d . 1 1 . .
    O O4 1.0205(2) -0.32384(12) 0.13148(5) 0.0432(3) Uani d . 1 1 . .
    O O5 0.4765(2) 0.57002(13) 0.22834(7) 0.0586(5) Uani d D 1 1 . .
    H H5A 0.470(5) 0.6456(12) 0.2345(12) 0.088 Uiso d D 1 1 . .
    O O6 0.7510(3) 0.56036(16) 0.24876(10) 0.0912(9) Uani d . 1 1 . .
    O O7 0.5180(3) 0.31491(13) 0.25994(6) 0.0654(6) Uani d . 1 1 . .
    O O8 0.6928(2) 0.32090(14) 0.19997(5) 0.0524(4) Uani d . 1 1 . .
    O O9 0.5505(4) 0.7048(3) 0.11705(8) 0.0835(6) Uani d D 1 1 . .
    H H9A 0.565(6) 0.709(5) 0.0885(4) 0.125 Uiso d D 1 1 . .
    H H9B 0.609(6) 0.647(3) 0.1290(16) 0.125 Uiso d D 1 1 . .
    O O10 0.7913(4) 0.4655(3) 0.12287(7) 0.0885(8) Uani d D 1 1 . .
    H H10C 0.8980(17) 0.462(5) 0.1196(15) 0.133 Uiso d D 1 1 . .
    H H10D 0.758(5) 0.429(4) 0.1460(10) 0.133 Uiso d D 1 1 . .
loop_
    _atom_site_aniso_label
    _atom_site_aniso_U_11
    _atom_site_aniso_U_22
    _atom_site_aniso_U_33
    _atom_site_aniso_U_12
    _atom_site_aniso_U_13
    _atom_site_aniso_U_23
    C1 0.0343(8) 0.0252(7) 0.0223(7) 0.0027(6) -0.0002(6) 0.0020(6)
    C2 0.0409(9) 0.0237(7) 0.0255(7) 0.0035(6) -0.0005(7) -0.0003(6)
    C3 0.0350(8) 0.0222(7) 0.0271(7) 0.0006(6) -0.0029(6) 0.0033(6)
    C4 0.0333(8) 0.0287(8) 0.0228(7) -0.0018(6) -0.0025(6) 0.0023(6)
    C5 0.0357(8) 0.0249(7) 0.0226(7) 0.0009(6) -0.0023(6) -0.0018(6)
    C6 0.0325(8) 0.0206(7) 0.0254(7) 0.0007(6) -0.0011(6) 0.0011(5)
    C7 0.0295(7) 0.0202(6) 0.0224(6) -0.0010(6) 0.0007(6) 0.0010(5)
    C8 0.0331(8) 0.0204(7) 0.0229(7) 0.0035(6) 0.0010(6) 0.0023(5)
    C9 0.0472(10) 0.0236(7) 0.0285(8) 0.0034(7) -0.0008(7) -0.0012(6)
    C10 0.0663(12) 0.0236(7) 0.0323(9) 0.0115(8) -0.0008(9) -0.0030(6)
    C11 0.0396(9) 0.0279(8) 0.0314(8) 0.0098(7) 0.0000(7) 0.0013(6)
    C12 0.0283(7) 0.0251(7) 0.0255(7) -0.0002(6) 0.0022(6) 0.0004(6)
    C13 0.0259(7) 0.0318(8) 0.0283(8) -0.0029(6) -0.0018(6) -0.0003(6)
    C14 0.0399(9) 0.0283(8) 0.0310(8) -0.0122(7) 0.0024(7) -0.0029(6)
    C15 0.0433(9) 0.0205(7) 0.0225(7) -0.0008(7) 0.0041(7) 0.0005(5)
    C16 0.0312(8) 0.0506(11) 0.0294(8) -0.0005(8) 0.0047(7) 0.0042(8)
    C17 0.0328(8) 0.0428(9) 0.0283(8) 0.0081(7) 0.0010(7) 0.0028(7)
    C18 0.0812(16) 0.0349(9) 0.0321(9) 0.0151(10) -0.0075(10) 0.0069(8)
    C19 0.0514(11) 0.0378(9) 0.0270(8) -0.0005(8) -0.0003(8) 0.0044(7)
    C20 0.0323(8) 0.0326(8) 0.0239(7) -0.0007(7) -0.0021(6) 0.0003(6)
    C21 0.0397(9) 0.0360(9) 0.0231(7) 0.0019(7) 0.0019(7) 0.0015(6)
    C22 0.0549(11) 0.0242(8) 0.0357(9) -0.0015(8) -0.0059(8) -0.0002(7)
    C23 0.0891(17) 0.0400(10) 0.0264(8) 0.0080(11) -0.0042(10) -0.0017(8)
    C24 0.0441(9) 0.0212(7) 0.0350(8) 0.0023(7) 0.0045(7) 0.0003(6)
    C25 0.0417(9) 0.0229(7) 0.0366(9) -0.0005(7) 0.0056(8) 0.0019(6)
    N1 0.0382(7) 0.0221(6) 0.0229(6) 0.0002(6) -0.0022(5) 0.0005(5)
    N2 0.0378(7) 0.0315(7) 0.0233(6) 0.0054(6) 0.0036(6) -0.0006(5)
    O1 0.0630(9) 0.0298(6) 0.0236(6) 0.0004(6) -0.0020(6) 0.0036(5)
    O2 0.0614(8) 0.0229(5) 0.0285(6) -0.0004(6) -0.0094(6) 0.0038(5)
    O3 0.0907(12) 0.0356(7) 0.0264(6) 0.0144(8) 0.0030(7) -0.0031(5)
    O4 0.0689(10) 0.0273(6) 0.0333(7) 0.0015(6) -0.0040(7) 0.0054(5)
    O5 0.0460(8) 0.0263(6) 0.1035(14) 0.0053(6) 0.0038(9) 0.0004(8)
    O6 0.0656(12) 0.0400(9) 0.168(3) -0.0093(9) -0.0456(15) 0.0125(12)
    O7 0.1001(14) 0.0238(6) 0.0724(12) -0.0072(8) 0.0471(11) -0.0007(7)
    O8 0.0770(11) 0.0329(7) 0.0473(8) 0.0084(7) 0.0221(8) -0.0039(6)
    O9 0.0839(15) 0.0941(17) 0.0725(14) -0.0141(14) -0.0099(12) 0.0102(13)
    O10 0.1118(19) 0.0983(17) 0.0553(11) -0.0444(16) 0.0036(12) 0.0131(11)
_geom_special_details
;
All e.s.d.'s (except the e.s.d. in the dihedral angle between two l.s. planes)
are estimated using the full covariance matrix. The cell e.s.d.'s are taken
into account individually in the estimation of e.s.d.'s in distances, angles
and torsion angles; correlations between e.s.d.'s in cell parameters are only
used when they are defined by crystal symmetry. An approximate (isotropic)
treatment of cell e.s.d.'s is used for estimating e.s.d.'s involving l.s.
planes.
;
loop_
    _geom_bond_atom_site_label_1
    _geom_bond_atom_site_label_2
    _geom_bond_site_symmetry_2
    _geom_bond_distance
    _geom_bond_publ_flag
    C1 C6 . 1.382(2) ?
    C1 C2 . 1.389(2) ?
    C1 C8 . 1.513(2) ?
    C2 C3 . 1.384(2) ?
    C2 H2 . 0.9300 ?
    C3 O2 . 1.3745(19) ?
    C3 C4 . 1.410(2) ?
    C4 O1 . 1.3694(19) ?
    C4 C5 . 1.388(2) ?
    C5 C6 . 1.394(2) ?
    C5 H5 . 0.9300 ?
    C6 N1 . 1.4162(19) ?
    C7 N1 . 1.4861(19) ?
    C7 C12 . 1.528(2) ?
    C7 C8 . 1.557(2) ?
    C7 H7 . 0.9800 ?
    C8 C17 . 1.540(2) ?
    C8 C15 . 1.543(2) ?
    C9 O3 . 1.231(2) ?
    C9 N1 . 1.352(2) ?
    C9 C10 . 1.508(2) ?
    C10 C11 . 1.541(3) ?
    C10 H10A . 0.9700 ?
    C10 H10B . 0.9700 ?
    C11 O4 . 1.430(2) ?
    C11 C12 . 1.538(2) ?
    C11 H11 . 0.9800 ?
    C12 C13 . 1.535(2) ?
    C12 H12 . 0.9800 ?
    C13 C20 . 1.515(2) ?
    C13 C14 . 1.535(2) ?
    C13 H13 . 0.9800 ?
    C14 C15 . 1.512(3) ?
    C14 H14A . 0.9700 ?
    C14 H14B . 0.9700 ?
    C15 N2 . 1.537(2) ?
    C15 H2A . 0.9800 ?
    C16 C17 . 1.509(2) ?
    C16 N2 . 1.514(2) ?
    C16 H16A . 0.9700 ?
    C16 H16B . 0.9700 ?
    C17 H17A . 0.9700 ?
    C17 H17B . 0.9700 ?
    C18 O4 . 1.441(2) ?
    C18 C19 . 1.499(3) ?
    C18 H18A . 0.9700 ?
    C18 H18B . 0.9700 ?
    C19 C20 . 1.325(2) ?
    C19 H19 . 0.9300 ?
    C20 C21 . 1.500(2) ?
    C21 N2 . 1.509(2) ?
    C21 H21A . 0.9700 ?
    C21 H21B . 0.9700 ?
    C22 O2 . 1.422(2) ?
    C22 H22A . 0.9600 ?
    C22 H22B . 0.9600 ?
    C22 H22C . 0.9600 ?
    C23 O1 . 1.414(2) ?
    C23 H23A . 0.9600 ?
    C23 H23B . 0.9600 ?
    C23 H23C . 0.9600 ?
    C24 O7 . 1.232(2) ?
    C24 O8 . 1.234(2) ?
    C24 C25 . 1.542(2) ?
    C25 O6 . 1.184(3) ?
    C25 O5 . 1.291(3) ?
    N2 H2B . 0.880(10) ?
    O5 H5A . 0.833(10) ?
    O9 H9A . 0.850(10) ?
    O9 H9B . 0.836(10) ?
    O10 H10C . 0.818(10) ?
    O10 H10D . 0.824(10) ?
loop_
    _geom_angle_atom_site_label_1
    _geom_angle_atom_site_label_2
    _geom_angle_atom_site_label_3
    _geom_angle_site_symmetry_1
    _geom_angle_site_symmetry_3
    _geom_angle
    _geom_angle_publ_flag
    C6 C1 C2 . . 120.21(15) ?
    C6 C1 C8 . . 110.56(13) ?
    C2 C1 C8 . . 128.96(14) ?
    C3 C2 C1 . . 118.94(15) ?
    C3 C2 H2 . . 120.5 ?
    C1 C2 H2 . . 120.5 ?
    O2 C3 C2 . . 124.15(15) ?
    O2 C3 C4 . . 115.44(14) ?
    C2 C3 C4 . . 120.40(14) ?
    O1 C4 C5 . . 123.65(14) ?
    O1 C4 C3 . . 115.56(14) ?
    C5 C4 C3 . . 120.78(14) ?
    C4 C5 C6 . . 117.53(14) ?
    C4 C5 H5 . . 121.2 ?
    C6 C5 H5 . . 121.2 ?
    C1 C6 C5 . . 122.07(14) ?
    C1 C6 N1 . . 109.96(14) ?
    C5 C6 N1 . . 127.97(14) ?
    N1 C7 C12 . . 106.32(13) ?
    N1 C7 C8 . . 104.47(12) ?
    C12 C7 C8 . . 116.82(13) ?
    N1 C7 H7 . . 109.6 ?
    C12 C7 H7 . . 109.6 ?
    C8 C7 H7 . . 109.6 ?
    C1 C8 C17 . . 111.72(13) ?
    C1 C8 C15 . . 115.90(13) ?
    C17 C8 C15 . . 102.20(13) ?
    C1 C8 C7 . . 102.29(12) ?
    C17 C8 C7 . . 110.93(13) ?
    C15 C8 C7 . . 114.10(13) ?
    O3 C9 N1 . . 123.36(16) ?
    O3 C9 C10 . . 121.68(16) ?
    N1 C9 C10 . . 114.94(15) ?
    C9 C10 C11 . . 117.69(14) ?
    C9 C10 H10A . . 107.9 ?
    C11 C10 H10A . . 107.9 ?
    C9 C10 H10B . . 107.9 ?
    C11 C10 H10B . . 107.9 ?
    H10A C10 H10B . . 107.2 ?
    O4 C11 C12 . . 115.02(14) ?
    O4 C11 C10 . . 103.96(15) ?
    C12 C11 C10 . . 109.95(14) ?
    O4 C11 H11 . . 109.2 ?
    C12 C11 H11 . . 109.2 ?
    C10 C11 H11 . . 109.2 ?
    C7 C12 C13 . . 112.69(13) ?
    C7 C12 C11 . . 107.52(13) ?
    C13 C12 C11 . . 118.08(14) ?
    C7 C12 H12 . . 105.9 ?
    C13 C12 H12 . . 105.9 ?
    C11 C12 H12 . . 105.9 ?
    C20 C13 C12 . . 114.40(13) ?
    C20 C13 C14 . . 109.49(14) ?
    C12 C13 C14 . . 106.05(13) ?
    C20 C13 H13 . . 108.9 ?
    C12 C13 H13 . . 108.9 ?
    C14 C13 H13 . . 108.9 ?
    C15 C14 C13 . . 108.81(13) ?
    C15 C14 H14A . . 109.9 ?
    C13 C14 H14A . . 109.9 ?
    C15 C14 H14B . . 109.9 ?
    C13 C14 H14B . . 109.9 ?
    H14A C14 H14B . . 108.3 ?
    C14 C15 N2 . . 110.62(13) ?
    C14 C15 C8 . . 115.71(14) ?
    N2 C15 C8 . . 104.41(13) ?
    C14 C15 H2A . . 108.6 ?
    N2 C15 H2A . . 108.6 ?
    C8 C15 H2A . . 108.6 ?
    C17 C16 N2 . . 104.69(14) ?
    C17 C16 H16A . . 110.8 ?
    N2 C16 H16A . . 110.8 ?
    C17 C16 H16B . . 110.8 ?
    N2 C16 H16B . . 110.8 ?
    H16A C16 H16B . . 108.9 ?
    C16 C17 C8 . . 104.00(13) ?
    C16 C17 H17A . . 111.0 ?
    C8 C17 H17A . . 111.0 ?
    C16 C17 H17B . . 111.0 ?
    C8 C17 H17B . . 111.0 ?
    H17A C17 H17B . . 109.0 ?
    O4 C18 C19 . . 110.72(17) ?
    O4 C18 H18A . . 109.5 ?
    C19 C18 H18A . . 109.5 ?
    O4 C18 H18B . . 109.5 ?
    C19 C18 H18B . . 109.5 ?
    H18A C18 H18B . . 108.1 ?
    C20 C19 C18 . . 121.13(18) ?
    C20 C19 H19 . . 119.4 ?
    C18 C19 H19 . . 119.4 ?
    C19 C20 C21 . . 121.50(16) ?
    C19 C20 C13 . . 122.60(16) ?
    C21 C20 C13 . . 115.90(14) ?
    C20 C21 N2 . . 110.60(13) ?
    C20 C21 H21A . . 109.5 ?
    N2 C21 H21A . . 109.5 ?
    C20 C21 H21B . . 109.5 ?
    N2 C21 H21B . . 109.5 ?
    H21A C21 H21B . . 108.1 ?
    O2 C22 H22A . . 109.5 ?
    O2 C22 H22B . . 109.5 ?
    H22A C22 H22B . . 109.5 ?
    O2 C22 H22C . . 109.5 ?
    H22A C22 H22C . . 109.5 ?
    H22B C22 H22C . . 109.5 ?
    O1 C23 H23A . . 109.5 ?
    O1 C23 H23B . . 109.5 ?
    H23A C23 H23B . . 109.5 ?
    O1 C23 H23C . . 109.5 ?
    H23A C23 H23C . . 109.5 ?
    H23B C23 H23C . . 109.5 ?
    O7 C24 O8 . . 127.87(17) ?
    O7 C24 C25 . . 115.82(16) ?
    O8 C24 C25 . . 116.25(16) ?
    O6 C25 O5 . . 123.14(17) ?
    O6 C25 C24 . . 122.07(18) ?
    O5 C25 C24 . . 114.56(17) ?
    C9 N1 C6 . . 126.16(14) ?
    C9 N1 C7 . . 119.19(13) ?
    C6 N1 C7 . . 109.64(12) ?
    C21 N2 C16 . . 112.17(14) ?
    C21 N2 C15 . . 113.49(14) ?
    C16 N2 C15 . . 107.91(13) ?
    C21 N2 H2B . . 106.9(16) ?
    C16 N2 H2B . . 105.2(17) ?
    C15 N2 H2B . . 110.8(17) ?
    C4 O1 C23 . . 117.63(14) ?
    C3 O2 C22 . . 115.02(13) ?
    C11 O4 C18 . . 115.61(16) ?
    C25 O5 H5A . . 120(3) ?
    H9A O9 H9B . . 113(5) ?
    H10C O10 H10D . . 112(3) ?
loop_
    _geom_torsion_atom_site_label_1
    _geom_torsion_atom_site_label_2
    _geom_torsion_atom_site_label_3
    _geom_torsion_atom_site_label_4
    _geom_torsion_site_symmetry_1
    _geom_torsion_site_symmetry_2
    _geom_torsion_site_symmetry_3
    _geom_torsion_site_symmetry_4
    _geom_torsion
    _geom_torsion_publ_flag
    C6 C1 C2 C3 . . . . 0.4(3) ?
    C8 C1 C2 C3 . . . . -173.02(16) ?
    C1 C2 C3 O2 . . . . -177.73(17) ?
    C1 C2 C3 C4 . . . . 2.1(3) ?
    O2 C3 C4 O1 . . . . -2.0(2) ?
    C2 C3 C4 O1 . . . . 178.14(16) ?
    O2 C3 C4 C5 . . . . 177.02(16) ?
    C2 C3 C4 C5 . . . . -2.9(3) ?
    O1 C4 C5 C6 . . . . 179.91(16) ?
    C3 C4 C5 C6 . . . . 1.0(2) ?
    C2 C1 C6 C5 . . . . -2.3(3) ?
    C8 C1 C6 C5 . . . . 172.24(15) ?
    C2 C1 C6 N1 . . . . 177.02(16) ?
    C8 C1 C6 N1 . . . . -8.48(19) ?
    C4 C5 C6 C1 . . . . 1.6(2) ?
    C4 C5 C6 N1 . . . . -177.60(16) ?
    C6 C1 C8 C17 . . . . -102.75(17) ?
    C2 C1 C8 C17 . . . . 71.1(2) ?
    C6 C1 C8 C15 . . . . 140.73(15) ?
    C2 C1 C8 C15 . . . . -45.4(2) ?
    C6 C1 C8 C7 . . . . 15.96(18) ?
    C2 C1 C8 C7 . . . . -170.16(17) ?
    N1 C7 C8 C1 . . . . -16.91(15) ?
    C12 C7 C8 C1 . . . . 100.19(15) ?
    N1 C7 C8 C17 . . . . 102.36(14) ?
    C12 C7 C8 C17 . . . . -140.54(14) ?
    N1 C7 C8 C15 . . . . -142.87(13) ?
    C12 C7 C8 C15 . . . . -25.77(19) ?
    O3 C9 C10 C11 . . . . 141.4(2) ?
    N1 C9 C10 C11 . . . . -40.0(3) ?
    C9 C10 C11 O4 . . . . 135.72(18) ?
    C9 C10 C11 C12 . . . . 12.1(2) ?
    N1 C7 C12 C13 . . . . 157.39(12) ?
    C8 C7 C12 C13 . . . . 41.30(18) ?
    N1 C7 C12 C11 . . . . -70.77(15) ?
    C8 C7 C12 C11 . . . . 173.15(13) ?
    O4 C11 C12 C7 . . . . -75.91(18) ?
    C10 C11 C12 C7 . . . . 41.01(19) ?
    O4 C11 C12 C13 . . . . 52.9(2) ?
    C10 C11 C12 C13 . . . . 169.84(15) ?
    C7 C12 C13 C20 . . . . 59.13(18) ?
    C11 C12 C13 C20 . . . . -67.24(19) ?
    C7 C12 C13 C14 . . . . -61.65(17) ?
    C11 C12 C13 C14 . . . . 171.98(14) ?
    C20 C13 C14 C15 . . . . -55.45(18) ?
    C12 C13 C14 C15 . . . . 68.45(17) ?
    C13 C14 C15 N2 . . . . 62.41(18) ?
    C13 C14 C15 C8 . . . . -56.03(18) ?
    C1 C8 C15 C14 . . . . -84.91(17) ?
    C17 C8 C15 C14 . . . . 153.36(14) ?
    C7 C8 C15 C14 . . . . 33.55(18) ?
    C1 C8 C15 N2 . . . . 153.27(13) ?
    C17 C8 C15 N2 . . . . 31.53(15) ?
    C7 C8 C15 N2 . . . . -88.28(15) ?
    N2 C16 C17 C8 . . . . 34.94(18) ?
    C1 C8 C17 C16 . . . . -165.99(14) ?
    C15 C8 C17 C16 . . . . -41.43(17) ?
    C7 C8 C17 C16 . . . . 80.57(17) ?
    O4 C18 C19 C20 . . . . -67.2(3) ?
    C18 C19 C20 C21 . . . . 179.35(18) ?
    C18 C19 C20 C13 . . . . -1.5(3) ?
    C12 C13 C20 C19 . . . . 60.4(2) ?
    C14 C13 C20 C19 . . . . 179.25(17) ?
    C12 C13 C20 C21 . . . . -120.38(16) ?
    C14 C13 C20 C21 . . . . -1.5(2) ?
    C19 C20 C21 N2 . . . . -128.70(18) ?
    C13 C20 C21 N2 . . . . 52.1(2) ?
    O7 C24 C25 O6 . . . . 106.6(3) ?
    O8 C24 C25 O6 . . . . -70.8(3) ?
    O7 C24 C25 O5 . . . . -68.1(3) ?
    O8 C24 C25 O5 . . . . 114.5(2) ?
    O3 C9 N1 C6 . . . . -20.4(3) ?
    C10 C9 N1 C6 . . . . 161.06(17) ?
    O3 C9 N1 C7 . . . . -172.66(18) ?
    C10 C9 N1 C7 . . . . 8.8(2) ?
    C1 C6 N1 C9 . . . . -157.88(17) ?
    C5 C6 N1 C9 . . . . 21.4(3) ?
    C1 C6 N1 C7 . . . . -3.42(19) ?
    C5 C6 N1 C7 . . . . 175.81(16) ?
    C12 C7 N1 C9 . . . . 45.57(19) ?
    C8 C7 N1 C9 . . . . 169.70(15) ?
    C12 C7 N1 C6 . . . . -110.93(14) ?
    C8 C7 N1 C6 . . . . 13.20(17) ?
    C20 C21 N2 C16 . . . . 78.03(17) ?
    C20 C21 N2 C15 . . . . -44.60(19) ?
    C17 C16 N2 C21 . . . . -140.63(14) ?
    C17 C16 N2 C15 . . . . -14.89(18) ?
    C14 C15 N2 C21 . . . . -10.95(19) ?
    C8 C15 N2 C21 . . . . 114.17(15) ?
    C14 C15 N2 C16 . . . . -135.90(15) ?
    C8 C15 N2 C16 . . . . -10.78(17) ?
    C5 C4 O1 C23 . . . . 10.6(3) ?
    C3 C4 O1 C23 . . . . -170.48(19) ?
    C2 C3 O2 C22 . . . . 23.2(3) ?
    C4 C3 O2 C22 . . . . -156.72(17) ?
    C12 C11 O4 C18 . . . . -64.4(2) ?
    C10 C11 O4 C18 . . . . 175.37(16) ?
    C19 C18 O4 C11 . . . . 88.6(2) ?
loop_
    _geom_hbond_atom_site_label_D
    _geom_hbond_atom_site_label_H
    _geom_hbond_atom_site_label_A
    _geom_hbond_site_symmetry_A
    _geom_hbond_distance_DH
    _geom_hbond_distance_HA
    _geom_hbond_distance_DA
    _geom_hbond_angle_DHA
    _geom_hbond_publ_flag
    N2 H2B O8 . 0.880(10) 1.872(13) 2.712(2) 159(2) y
    O5 H5A O7 4_655 0.833(10) 1.827(12) 2.652(2) 170(4) y
    O9 H9A O3 3_455 0.850(10) 2.04(2) 2.832(3) 155(5) y
    O9 H9B O10 . 0.836(10) 2.40(3) 3.161(4) 151(5) y
    O10 H10D O8 . 0.824(10) 2.035(12) 2.854(3) 173(5) y
    C7 H7 O9 1_545 0.98 2.50 3.456(3) 166 y
    C11 H11 O9 1_645 0.98 2.56 3.519(3) 168 y
    C17 H17A O1 3_455 0.97 2.56 3.518(2) 168 y
    C21 H21A O6 4_745 0.97 2.43 3.188(3) 135 y
    C21 H21B O5 4_645 0.97 2.59 3.293(3) 130 y
    C14 H14B O1 3 0.97 2.49 3.291(2) 139 y
_iucr_refine_instructions_details
;
TITL I in P2(1)2(1)2(1)
CELL  0.71073   7.6110  10.7375  29.4990   90.000   90.000   90.000
ZERR     4.00   0.0002   0.0003   0.0007    0.000    0.000    0.000
LATT  -1
SYMM  1/2 - X, - Y, 1/2 + Z
SYMM  1/2 + X, 1/2 - Y, - Z
SYMM  - X, 1/2 + Y, 1/2 - Z
SFAC  C    H    N    O
UNIT  100  128  8    40
MERG   2
DFIX  0.82 0.01 O9 H9A O9 H9B
DFIX  0.82 0.01 O10 H10C O10 H10D
DFIX  0.82 0.01 O5 H5A
DANG  1.40 0.02 H10C H10D
DFIX  0.88 0.01 N2 H2B
HTAB N2 O8
HTAB O5 O7_$1
EQIV $1 1-x,1/2+y,1/2-z
HTAB O9 O3_$2
EQIV $2 -1/2+x,1/2-y,-z
HTAB O9 O10
HTAB O10 O4_$3
EQIV $3 x,1+y,z
HTAB O10 O8
HTAB C5 O3
HTAB C7 O9_$4
EQIV $4 x,-1+y,z
HTAB C11 O9_$5
EQIV $5 1+x,-1+y,z
HTAB C17 O1_$2
HTAB C21 O6_$6
EQIV $6 2-x,-1/2+y,1/2-z
HTAB C21 O5_$7
EQIV $7 1-x,-1/2+y,1/2-z
HTAB C14 O1_$8
EQIV $8 1/2+x, 1/2-y, -z
FMAP   2
PLAN   20
SIZE     0.20   0.24   0.28
ACTA
BOND   $H
CONF
L.S.   4
TEMP    22.00
WGHT    0.070800    0.458600
FVAR       0.17063
C1    1    0.816678    0.104034    0.045530    11.00000    0.03426    0.02521 =
         0.02232    0.00198   -0.00019    0.00269
C2    1    0.793763    0.226824    0.031940    11.00000    0.04092    0.02373 =
         0.02547   -0.00027   -0.00047    0.00347
AFIX  43
H2    2    0.773293    0.289042    0.053227    11.00000   -1.20000
AFIX   0
C3    1    0.801884    0.255098   -0.013799    11.00000    0.03500    0.02218 =
         0.02705    0.00331   -0.00291    0.00058
C4    1    0.827022    0.160022   -0.046101    11.00000    0.03333    0.02873 =
         0.02279    0.00232   -0.00254   -0.00184
C5    1    0.851799    0.037405   -0.032622    11.00000    0.03566    0.02493 =
         0.02263   -0.00180   -0.00226    0.00092
AFIX  43
H5    2    0.870247   -0.025591   -0.053729    11.00000   -1.20000
AFIX   0
C6    1    0.848000    0.012206    0.013732    11.00000    0.03251    0.02065 =
         0.02536    0.00106   -0.00108    0.00068
C7    1    0.872500   -0.085408    0.085608    11.00000    0.02946    0.02019 =
         0.02242    0.00097    0.00067   -0.00097
AFIX  13
H7    2    0.793958   -0.146880    0.099478    11.00000   -1.20000
AFIX   0
C8    1    0.795392    0.047702    0.092207    11.00000    0.03311    0.02044 =
         0.02292    0.00234    0.00103    0.00349
C9    1    0.961470   -0.202778    0.018244    11.00000    0.04716    0.02364 =
         0.02848   -0.00124   -0.00083    0.00344
C10   1    1.023309   -0.296667    0.052729    11.00000    0.06627    0.02355 =
         0.03225   -0.00297   -0.00081    0.01154
AFIX  23
H10A  2    1.112303   -0.348163    0.038492    11.00000   -1.20000
H10B  2    0.924928   -0.350485    0.060022    11.00000   -1.20000
AFIX   0
C11   1    1.099506   -0.246812    0.097585    11.00000    0.03962    0.02794 =
         0.03138    0.00135    0.00003    0.00979
AFIX  13
H11   2    1.226971   -0.259712    0.097815    11.00000   -1.20000
AFIX   0
C12   1    1.060332   -0.106865    0.102122    11.00000    0.02833    0.02514 =
         0.02553    0.00040    0.00222   -0.00017
AFIX  13
H12   2    1.136598   -0.065177    0.080071    11.00000   -1.20000
AFIX   0
C13   1    1.097366   -0.043993    0.147850    11.00000    0.02591    0.03182 =
         0.02828   -0.00032   -0.00176   -0.00291
AFIX  13
H13   2    1.219989   -0.059380    0.156297    11.00000   -1.20000
AFIX   0
C14   1    1.071762    0.096170    0.140061    11.00000    0.03995    0.02835 =
         0.03103   -0.00291    0.00240   -0.01218
AFIX  23
H14A  2    1.111054    0.142246    0.166466    11.00000   -1.20000
H14B  2    1.140564    0.123020    0.114165    11.00000   -1.20000
AFIX   0
C15   1    0.879091    0.121238    0.131604    11.00000    0.04325    0.02050 =
         0.02251    0.00054    0.00414   -0.00082
AFIX  13
H2A   2    0.863625    0.210439    0.125813    11.00000   -1.20000
AFIX   0
C16   1    0.608373    0.015449    0.156793    11.00000    0.03124    0.05064 =
         0.02940    0.00419    0.00468   -0.00052
AFIX  23
H16A  2    0.620190   -0.073137    0.162469    11.00000   -1.20000
H16B  2    0.503151    0.045452    0.171791    11.00000   -1.20000
AFIX   0
C17   1    0.600983    0.041588    0.106559    11.00000    0.03282    0.04277 =
         0.02831    0.00278    0.00103    0.00811
AFIX  23
H17A  2    0.541973    0.119945    0.100561    11.00000   -1.20000
H17B  2    0.539990   -0.024548    0.090619    11.00000   -1.20000
AFIX   0
C18   1    1.080484   -0.303131    0.177215    11.00000    0.08116    0.03492 =
         0.03212    0.00690   -0.00748    0.01513
AFIX  23
H18A  2    1.202860   -0.277934    0.176754    11.00000   -1.20000
H18B  2    1.071800   -0.380048    0.194314    11.00000   -1.20000
AFIX   0
C19   1    0.972740   -0.204212    0.199898    11.00000    0.05144    0.03777 =
         0.02701    0.00443   -0.00025   -0.00047
AFIX  43
H19   2    0.900109   -0.225625    0.224023    11.00000   -1.20000
AFIX   0
C20   1    0.979238   -0.086789    0.186156    11.00000    0.03229    0.03257 =
         0.02391    0.00031   -0.00212   -0.00066
C21   1    0.870496    0.012554    0.208332    11.00000    0.03965    0.03604 =
         0.02306    0.00155    0.00186    0.00189
AFIX  23
H21A  2    0.946485    0.068547    0.225109    11.00000   -1.20000
H21B  2    0.789338   -0.025421    0.229585    11.00000   -1.20000
AFIX   0
C22   1    0.829615    0.470743   -0.000285    11.00000    0.05491    0.02421 =
         0.03572   -0.00025   -0.00588   -0.00147
AFIX 137
H22A  2    0.737937    0.478384    0.021892    11.00000   -1.50000
H22B  2    0.841094    0.547738   -0.016559    11.00000   -1.50000
H22C  2    0.938490    0.451764    0.014623    11.00000   -1.50000
AFIX   0
C23   1    0.825369    0.104510   -0.124263    11.00000    0.08912    0.03999 =
         0.02636   -0.00172   -0.00421    0.00801
AFIX 137
H23A  2    0.930911    0.055834   -0.122355    11.00000   -1.50000
H23B  2    0.818262    0.142826   -0.153609    11.00000   -1.50000
H23C  2    0.725267    0.051524   -0.119786    11.00000   -1.50000
AFIX   0
C24   1    0.607619    0.368230    0.231094    11.00000    0.04409    0.02124 =
         0.03498    0.00029    0.00454    0.00228
C25   1    0.621205    0.510900    0.235894    11.00000    0.04168    0.02292 =
         0.03662    0.00195    0.00557   -0.00049
N1    3    0.875727   -0.103458    0.035667    11.00000    0.03823    0.02207 =
         0.02285    0.00046   -0.00222    0.00017
N2    3    0.768941    0.085283    0.173287    11.00000    0.03780    0.03146 =
         0.02333   -0.00057    0.00357    0.00545
H2B   2    0.727674    0.152086    0.186927    11.00000   -1.50000
O1    4    0.827826    0.197834   -0.090437    11.00000    0.06298    0.02976 =
         0.02355    0.00358   -0.00205    0.00044
O2    4    0.787133    0.373478   -0.031116    11.00000    0.06136    0.02288 =
         0.02854    0.00375   -0.00940   -0.00041
O3    4    0.985298   -0.218230   -0.022655    11.00000    0.09072    0.03563 =
         0.02643   -0.00308    0.00297    0.01445
O4    4    1.020545   -0.323842    0.131479    11.00000    0.06890    0.02733 =
         0.03329    0.00540   -0.00398    0.00153
O5    4    0.476507    0.570020    0.228336    11.00000    0.04602    0.02628 =
         0.10352    0.00036    0.00377    0.00526
H5A   2    0.469925    0.645630    0.234501    11.00000   -1.50000
O6    4    0.750982    0.560357    0.248764    11.00000    0.06561    0.03999 =
         0.16800    0.01250   -0.04558   -0.00926
O7    4    0.517968    0.314905    0.259939    11.00000    0.10011    0.02382 =
         0.07236   -0.00066    0.04712   -0.00719
O8    4    0.692835    0.320898    0.199967    11.00000    0.07704    0.03288 =
         0.04728   -0.00389    0.02210    0.00839
O9    4    0.550518    0.704763    0.117047    11.00000    0.08387    0.09415 =
         0.07253    0.01022   -0.00991   -0.01412
H9A   2    0.565321    0.708631    0.088528    11.00000   -1.50000
H9B   2    0.608783    0.647472    0.129000    11.00000   -1.50000
O10   4    0.791298    0.465454    0.122865    11.00000    0.11180    0.09835 =
         0.05530    0.01312    0.00358   -0.04445
H10C  2    0.897979    0.462195    0.119639    11.00000   -1.50000
H10D  2    0.758268    0.429497    0.146014    11.00000   -1.50000
HKLF 4
REM  I in P2(1)2(1)2(1)
REM R1 =  0.0423 for   5363 Fo > 4sig(Fo)  and  0.0463 for all   5805 data
REM    354 parameters refined using      7 restraints
END
WGHT      0.0708      0.4586
REM Highest difference peak  0.325,  deepest hole -0.315,  1-sigma level  0.049
Q1    1   0.7457  0.5583  0.2127  11.00000  0.05    0.32
Q2    1   0.6125  0.4402  0.2359  11.00000  0.05    0.25
Q3    1   0.8285 -0.0169  0.0887  11.00000  0.05    0.24
Q4    1   1.0800 -0.1734  0.1005  11.00000  0.05    0.24
Q5    1   0.8085  0.2037 -0.0293  11.00000  0.05    0.23
Q6    1   0.5307  0.5723  0.2538  11.00000  0.05    0.22
Q7    1   0.8656  0.5320  0.1333  11.00000  0.05    0.22
Q8    1   0.8792  0.1037 -0.0392  11.00000  0.05    0.22
Q9    1   0.8153  0.0855  0.0696  11.00000  0.05    0.20
Q10   1   0.8126  0.1638  0.0365  11.00000  0.05    0.19
Q11   1   0.8623  0.0224 -0.0106  11.00000  0.05    0.18
Q12   1   0.8255  0.0575  0.0295  11.00000  0.05    0.17
Q13   1   0.8404  0.0871  0.1096  11.00000  0.05    0.17
Q14   1   0.9674 -0.1003  0.0926  11.00000  0.05    0.17
Q15   1   0.8243  0.1801 -0.0692  11.00000  0.05    0.17
Q16   1   0.9023 -0.0398  0.1944  11.00000  0.05    0.17
Q17   1   0.6994  0.0463  0.0956  11.00000  0.05    0.17
Q18   1   0.6078  0.0276  0.1318  11.00000  0.05    0.16
Q19   1   0.8458  0.1085  0.1529  11.00000  0.05    0.16
Q20   1   1.0898  0.0255  0.1411  11.00000  0.05    0.16
;
data_global
_journal_date_recd_electronic     2013-02-15
_journal_date_accepted     2013-03-28
_journal_name_full     'Acta Crystallographica, Section E'
_journal_year     2013
_journal_volume     69
_journal_issue      5
_journal_page_first     o659
_journal_page_last     o659
_journal_paper_category     QO
_journal_paper_doi     10.1107/S1600536813008623
_journal_coeditor_code     IS5247
_publ_contact_author_name     'G. Chakkaravarthi'
_publ_contact_author_address
;
Department of Physics
CPCL Polytechnic College
Chennai 600 068
India
;
_publ_contact_author_email
                         'chakkaravarthi_2005@yahoo.com, anbu_24663@yahoo.co.in'
_publ_contact_author_fax     ?
_publ_contact_author_phone     '09940334668'
_publ_section_title
;
2,3-Dimethoxy-10-oxostrychnidinium hydrogen oxalate dihydrate
;
loop_
    _publ_author_name
    _publ_author_address
    'P. Krishnan'
;
Department of Physics
Presidency College
Chennai 600 005
India
;
    'K. Gayathri'
;
Department of Physics
Presidency College
Chennai 600 005
India
;
    'N. Sivakumar'
;
Department of Physics
Presidency College
Chennai 600 005
India
;
    'G. Chakkaravarthi'
;
Department of Physics
CPCL Polytechnic College
Chennai 600 068
India
;
    'G. Anbalagan'
;
Department of Physics
Presidency College
Chennai 600 005
India
;
_publ_section_synopsis     .
