# Supplementary material for: 2,3-Dimeth­oxy-10-oxostrychnidinium hydrogen oxalate dihydrate
Source: Acta Crystallogr Sect E Struct Rep Online. 2013 Apr 5;69(Pt 5):o659. doi: 10.1107/S1600536813008623 (PMC3647855; doi:10.1107/S1600536813008623)
Supplement: Supplementary file 2 [file e-69-0o659-Isup2.hkl]

#
# h,k,l, Fc-squared, Fo-squared, sigma(Fo-squared) and status flag
#
data_I
_shelx_title ' I in P2(1)2(1)2(1)'
_shelx_refln_list_code          4
_shelx_F_calc_maximum      190.09
_exptl_crystal_F_000      1104.00
_reflns_d_resolution_high  0.7501
 
loop_
 _symmetry_equiv_pos_as_xyz
 'x, y, z'
 '-x+1/2, -y, z+1/2'
 'x+1/2, -y+1/2, -z'
 '-x, y+1/2, -z+1/2'
 
_cell_length_a     7.6110
_cell_length_b    10.7375
_cell_length_c    29.4990
_cell_angle_alpha  90.000
_cell_angle_beta   90.000
_cell_angle_gamma  90.000
 
_shelx_F_squared_multiplier     1.000
 
loop_
 _refln_index_h
 _refln_index_k
 _refln_index_l
 _refln_F_squared_calc
 _refln_F_squared_meas
 _refln_F_squared_sigma
 _refln_observed_status
   2   0   0      205.72      177.52      2.92 o
   4   0   0        2.44        7.56      1.72 o
   6   0   0      180.26      206.54      3.84 o
   8   0   0       49.14       60.99      6.70 o
   1   1   0     3956.70     3808.23     30.61 o
   2   1   0     7410.01     7123.62     57.35 o
   3   1   0     2423.60     2359.45     20.53 o
   4   1   0     2372.56     2490.86     21.58 o
   5   1   0      945.15     1008.18      9.26 o
   6   1   0      268.18      291.97      3.92 o
   7   1   0       76.50       92.91      2.58 o
   8   1   0       70.06       60.50      2.54 o
   9   1   0      164.91      158.89      5.59 o
   0   2   0     1892.56     1906.84     37.78 o
   1   2   0        8.72       23.89      0.46 o
   2   2   0     8213.11     7964.90    123.73 o
   3   2   0     3482.98     3666.27     34.30 o
   4   2   0     3430.74     3783.39     38.12 o
   5   2   0      187.40      194.57      2.42 o
   6   2   0      208.57      220.20      3.30 o
   7   2   0       13.00       15.65      1.36 o
   8   2   0      292.81      292.05      7.14 o
   9   2   0       23.35       23.74      2.91 o
   1   3   0      416.30      447.89      5.07 o
   2   3   0      130.00      101.56      1.41 o
   3   3   0      142.25      138.00      3.31 o
   4   3   0     1294.89     1377.90     13.48 o
   5   3   0       13.72       18.12      1.04 o
   6   3   0      147.98      142.51      2.59 o
   7   3   0      107.03       96.65      2.28 o
   8   3   0        6.55        7.54      2.03 o
   9   3   0        1.16        1.72      3.43 o
   0   4   0      620.92      603.79     13.05 o
   1   4   0     7584.62     7983.20    113.91 o
   3   4   0      137.36      132.67      2.12 o
   4   4   0       75.22       92.80      1.69 o
   5   4   0       10.13       10.58      1.19 o
   6   4   0        5.89        3.70      1.01 o
   7   4   0       72.93       72.75      2.08 o
   8   4   0        7.76        6.06      1.64 o
   9   4   0       26.60       36.06      4.81 o
   1   5   0        0.46        0.85      1.10 o
   2   5   0     1155.39     1146.92     16.75 o
   3   5   0      454.90      478.55      6.50 o
   4   5   0      758.53      788.25      9.08 o
   5   5   0      192.44      165.73      4.31 o
   6   5   0        0.02        0.89      1.07 o
   7   5   0       44.51       39.03      1.74 o
   8   5   0      101.47       90.04      2.93 o
   9   5   0        8.05       15.46      4.12 o
   0   6   0      206.78      285.41      7.21 o
   1   6   0      794.08      767.17     10.04 o
   2   6   0       84.88       68.50      2.15 o
   3   6   0      284.62      319.75      5.61 o
   4   6   0      218.39      227.20      5.10 o
   5   6   0      381.81      369.76      5.89 o
   6   6   0      177.03      156.56      3.37 o
   7   6   0        3.80        8.98      1.31 o
   8   6   0        2.44       -1.51      1.51 o
   1   7   0      560.44      607.25      9.83 o
   2   7   0      266.43      237.83      8.24 o
   3   7   0       11.83        9.63      1.37 o
   4   7   0       49.23       44.99      3.78 o
   5   7   0      243.93      218.88      4.61 o
   6   7   0      239.89      224.31      4.86 o
   7   7   0       58.81       55.21      2.39 o
   8   7   0       98.78       98.91      5.84 o
   0   8   0      601.60      691.02     15.80 o
   1   8   0      706.67      714.77     11.53 o
   2   8   0      839.48      811.53     16.83 o
   3   8   0      474.30      476.03      8.31 o
   4   8   0     1553.41     1454.86     31.94 o
   5   8   0       50.70       51.86      4.46 o
   6   8   0       72.74       59.59      3.40 o
   7   8   0      266.51      266.50      6.92 o
   8   8   0        0.01       -2.75      2.75 o
   1   9   0      348.61      377.76      7.16 o
   2   9   0      793.57      685.21     11.38 o
   3   9   0        4.05       -2.06      2.06 o
   4   9   0       60.59       61.48      4.46 o
   5   9   0       82.17       69.03      4.81 o
   6   9   0        0.01        2.52      2.15 o
   7   9   0       13.52       15.83      2.67 o
   0  10   0     1209.22     1105.91     24.73 o
   1  10   0      109.93       94.37      3.27 o
   2  10   0      673.19      725.95     12.25 o
   3  10   0       34.96       33.31      3.78 o
   4  10   0        0.00        0.69      2.40 o
   5  10   0       76.57       82.77      5.50 o
   6  10   0       46.95       50.49      4.81 o
   7  10   0       86.00      103.04      6.53 o
   1  11   0      140.94      156.74      4.49 o
   2  11   0      186.40      179.22      4.84 o
   3  11   0        0.53       -0.34      2.75 o
   4  11   0       46.03       50.49      4.46 o
   5  11   0       22.18       19.23      3.78 o
   6  11   0        3.18       -1.37      3.09 o
   0  12   0       79.20       77.62      4.81 o
   1  12   0      137.41      141.93      4.37 o
   2  12   0        5.01        3.43      2.75 o
   3  12   0       13.81       11.68      3.09 o
   4  12   0        0.56        3.43      3.09 o
   5  12   0       86.80       92.04      6.53 o
   1  13   0        2.66        0.64      1.81 o
   2  13   0       32.24       42.93      4.46 o
   3  13   0       10.05       13.05      3.43 o
   4  13   0        0.13        3.09      3.09 o
   0  14   0      168.72      177.22      7.56 o
   1  14   0       54.22       58.39      5.15 o
   2  14   0       18.31       22.67      4.46 o
   1   0   1      680.23      796.64      5.77 o
   2   0   1    14352.71    14371.58    128.21 o
   3   0   1        2.39        7.86      2.06 o
   4   0   1    15033.27    15172.13    128.71 o
   5   0   1       54.97       44.91      1.23 o
   6   0   1      216.35      202.70      3.63 o
   7   0   1       76.88       78.15      2.40 o
   8   0   1      184.05      185.65      3.95 o
   9   0   1        3.93       10.20      2.54 o
  -9   1   1       23.54       27.66      3.27 o
  -8   1   1      163.03      162.28      3.73 o
  -7   1   1      118.62      113.07      2.83 o
  -6   1   1      140.62      146.85      4.49 o
  -5   1   1       59.04       65.73      1.30 o
  -4   1   1      540.09      595.91      5.70 o
  -3   1   1     2588.83     2732.07     23.69 o
  -2   1   1    36134.53    32450.31    406.07 o
  -1   1   1     9180.00     8402.78    169.06 o
   0   1   1       29.52        9.39      1.03 o
   1   1   1     9180.26     8625.83     73.49 o
   2   1   1    36135.53    31035.05    657.94 o
   3   1   1     2589.94     2729.24     21.87 o
   4   1   1      539.39      598.72      5.71 o
   5   1   1       58.88       62.98      1.26 o
   6   1   1      140.50      136.16      2.44 o
   7   1   1      118.25      114.03      2.83 o
   8   1   1      163.34      168.18      5.01 o
   9   1   1       23.59       27.43      3.03 o
  -9   2   1       60.08       66.72      3.89 o
  -8   2   1       89.52       95.34      2.92 o
  -7   2   1       52.54       57.24      1.82 o
  -6   2   1      275.07      242.33      3.51 o
  -5   2   1      533.31      539.46      5.33 o
  -4   2   1      609.16      616.50      6.37 o
  -3   2   1     1019.33     1124.72      9.19 o
  -2   2   1     1098.73     1048.06     10.09 o
  -1   2   1      725.65      784.89      8.47 o
   0   2   1      152.86      114.41      2.06 o
   1   2   1      725.04      776.64      6.88 o
   2   2   1     1099.40     1036.65     11.46 o
   3   2   1     1018.13     1104.99     10.87 o
   4   2   1      608.22      610.83      5.84 o
   5   2   1      533.44      536.43      5.36 o
   6   2   1      275.59      238.37      3.48 o
   7   2   1       52.65       57.11      3.98 o
   8   2   1       89.81       91.74      2.83 o
   9   2   1       60.06       60.56      4.00 o
  -9   3   1       11.23       13.74      3.78 o
  -8   3   1       27.07       31.07      2.01 o
  -7   3   1       13.47       18.04      1.70 o
  -6   3   1      113.35      122.42      2.39 o
  -5   3   1       23.89       17.91      1.15 o
  -4   3   1      931.88      850.75     10.01 o
  -3   3   1      626.70      595.84      6.11 o
  -2   3   1     2206.41     2187.25     20.68 o
  -1   3   1     1901.64     1868.81     19.28 o
   0   3   1    10925.15     9766.11    136.24 o
   1   3   1     1901.22     1834.54     19.28 o
   2   3   1     2206.27     2186.87     20.72 o
   3   3   1      626.44      591.15      6.15 o
   4   3   1      933.37      844.80      8.58 o
   5   3   1       23.89       17.79      0.80 o
   6   3   1      113.22      121.98      2.39 o
   7   3   1       13.34       16.89      1.30 o
   8   3   1       27.10       31.26      1.97 o
   9   3   1       11.18       10.30      3.43 o
  -9   4   1        0.48        0.00      3.43 o
  -8   4   1       60.88       63.21      2.57 o
  -7   4   1        2.01        1.79      1.06 o
  -6   4   1      230.14      214.84      3.42 o
  -5   4   1      330.36      306.40      4.62 o
  -4   4   1      457.74      461.39      5.10 o
  -3   4   1      204.27      189.66      2.71 o
  -2   4   1      973.47      998.62     10.79 o
  -1   4   1      250.47      321.30      3.84 o
   0   4   1     3272.32     3807.01     52.82 o
   1   4   1      251.27      310.01      5.22 o
   2   4   1      973.38      985.45     10.75 o
   3   4   1      204.42      190.30      2.57 o
   4   4   1      457.08      458.69      5.08 o
   5   4   1      330.41      307.45      4.56 o
   6   4   1      230.29      216.88      3.42 o
   7   4   1        2.02        4.33      1.68 o
   8   4   1       60.98       60.23      2.57 o
   9   4   1        0.49        5.50      3.78 o
  -9   5   1       30.75       43.62      5.15 o
  -8   5   1       59.99       60.12      2.51 o
  -7   5   1        2.86        5.43      1.24 o
  -6   5   1      165.68      175.21      3.45 o
  -5   5   1      271.37      275.91      4.38 o
  -4   5   1      500.00      455.95      5.64 o
  -3   5   1       38.93       38.56      1.56 o
  -2   5   1      952.14      911.98     11.87 o
  -1   5   1      306.50      381.22      6.60 o
   0   5   1      264.29      252.61      4.61 o
   1   5   1      306.11      377.57      6.30 o
   2   5   1      951.73      889.54     18.55 o
   3   5   1       38.76       41.73      2.33 o
   4   5   1      500.60      457.82      5.67 o
   5   5   1      271.41      273.04      4.44 o
   6   5   1      165.81      171.97      3.09 o
   7   5   1        2.84        3.97      1.50 o
   8   5   1       59.84       62.80      2.59 o
   9   5   1       30.81       36.75      4.81 o
  -8   6   1       33.62       31.00      3.95 o
  -7   6   1      204.74      190.53      3.59 o
  -6   6   1      102.55      114.90      2.95 o
  -5   6   1      200.28      176.66      4.00 o
  -4   6   1       36.28       34.36      2.19 o
  -3   6   1      558.64      512.94      8.93 o
  -2   6   1      119.89      105.21      2.64 o
  -1   6   1     1311.86     1569.67     19.32 o
   0   6   1      209.93      249.69      4.61 o
   1   6   1     1309.88     1543.32     22.58 o
   2   6   1      119.81      107.72      4.64 o
   3   6   1      558.69      517.33     10.30 o
   4   6   1       36.44       30.95      2.58 o
   5   6   1      200.25      181.29      3.46 o
   6   6   1      102.66      113.25      2.97 o
   7   6   1      205.05      194.30      3.55 o
   8   6   1       33.75       30.09      2.96 o
  -8   7   1       24.85       15.11      3.43 o
  -7   7   1       44.71       47.84      2.22 o
  -6   7   1      161.40      154.88      4.01 o
  -5   7   1      123.57      121.04      3.41 o
  -4   7   1      751.17      718.50     17.17 o
  -3   7   1      109.34      103.44      2.72 o
  -2   7   1      203.13      179.76      3.86 o
  -1   7   1      927.81      938.05     14.67 o
   0   7   1      148.79      159.29      3.95 o
   1   7   1      927.64      930.66     14.32 o
   2   7   1      203.28      178.43      3.86 o
   3   7   1      109.38      100.93      3.43 o
   4   7   1      751.18      733.61     17.52 o
   5   7   1      123.56      119.70      3.23 o
   6   7   1      161.61      158.06      3.96 o
   7   7   1       44.52       48.97      2.07 o
   8   7   1       24.95       24.04      3.78 o
  -8   8   1       24.20       26.10      4.12 o
  -7   8   1       26.59       31.60      3.78 o
  -6   8   1       26.86       25.21      2.64 o
  -5   8   1       51.90       52.89      4.46 o
  -4   8   1      184.45      171.73      6.87 o
  -3   8   1      722.98      747.14     11.98 o
  -2   8   1      209.65      200.96      4.45 o
  -1   8   1       49.88       57.38      3.95 o
   0   8   1        0.75       -1.07      1.07 o
   1   8   1       49.41       53.51      2.30 o
   2   8   1      209.50      196.83      4.45 o
   3   8   1      722.61      740.22     11.98 o
   4   8   1      184.89      170.69      6.53 o
   5   8   1       52.04       53.58      4.46 o
   6   8   1       26.73       23.37      2.64 o
   7   8   1       26.61       34.24      6.01 o
   8   8   1       24.27       22.67      3.78 o
  -7   9   1       63.60       64.23      5.50 o
  -6   9   1      197.17      183.51      5.81 o
  -5   9   1       33.26       20.26      3.43 o
  -4   9   1        4.67        3.43      2.40 o
  -3   9   1      224.20      221.13      5.03 o
  -2   9   1      228.16      230.91      5.08 o
  -1   9   1      801.82      769.03     12.62 o
   0   9   1     2190.23     2232.81     40.18 o
   1   9   1      802.50      764.33     12.62 o
   2   9   1      227.79      233.13      5.08 o
   3   9   1      224.89      223.59      7.56 o
   4   9   1        4.60        5.84      2.40 o
   5   9   1       33.15       26.10      3.43 o
   6   9   1      197.08      170.01      7.21 o
   7   9   1       63.48       68.79      3.86 o
  -7  10   1       16.21       20.26      4.12 o
  -6  10   1      166.24      170.35      7.90 o
  -5  10   1       41.65       41.56      4.12 o
  -4  10   1      110.37      109.90      5.84 o
  -3  10   1      271.44      266.86      8.93 o
  -2  10   1       93.48       86.49      6.53 o
  -1  10   1       94.02       99.87      5.15 o
   0  10   1       20.88       31.64      2.58 o
   1  10   1       93.71      102.73      3.40 o
   2  10   1       93.37       89.30      3.22 o
   3  10   1      271.53      249.00      8.59 o
   4  10   1      110.12      122.61      6.18 o
   5  10   1       41.55       41.90      4.12 o
   6  10   1      166.19      176.88      7.90 o
   7  10   1       16.20       16.14      3.78 o
  -6  11   1        3.45       -2.06      3.09 o
  -5  11   1        5.79        3.09      3.09 o
  -4  11   1      143.16      134.29      6.53 o
  -3  11   1      147.05      157.99      6.87 o
  -2  11   1      273.37      272.07      6.16 o
  -1  11   1       17.39       23.06      2.19 o
   0  11   1       30.51       20.66      1.94 o
   1  11   1       17.36       19.92      2.05 o
   2  11   1      273.21      272.69      6.16 o
   3  11   1      146.57      161.08      6.87 o
   4  11   1      143.19      128.79      6.53 o
   5  11   1        5.78        4.81      3.09 o
   6  11   1        3.51       -0.34      3.09 o
  -5  12   1       13.48       11.33      3.78 o
  -4  12   1      171.78      180.66      8.24 o
  -3  12   1        0.56        2.40      3.09 o
  -2  12   1       14.26        8.59      2.75 o
  -1  12   1        0.09        0.32      2.58 o
   0  12   1       45.41       35.55      2.67 o
   1  12   1        0.09        0.86      1.70 o
   2  12   1       14.33       15.11      3.09 o
   3  12   1        0.56       -2.06      2.75 o
   4  12   1      172.11      194.05      8.24 o
   5  12   1       13.45       13.39      4.12 o
  -4  13   1       14.96        9.62      3.43 o
  -3  13   1       77.04       73.84      5.50 o
  -2  13   1        1.23       -1.03      2.75 o
  -1  13   1        0.71       -0.17      1.70 o
   0  13   1       29.64       39.36      2.67 o
   1  13   1        0.70       -0.34      1.70 o
   2  13   1        1.20       -1.37      2.75 o
   3  13   1       76.88       75.22      5.50 o
   4  13   1       14.88       12.36      3.78 o
  -2  14   1       10.40       11.68      3.78 o
  -1  14   1       36.66       38.12      4.46 o
   0  14   1       15.64       14.73      2.54 o
   1  14   1       36.64       44.65      4.81 o
   2  14   1       10.34       15.11      3.78 o
   1   0   2     3944.04     3850.17     36.09 o
   2   0   2     5926.46     6124.93     53.26 o
   3   0   2      535.34      693.44      5.91 o
   4   0   2      888.54      930.26      9.21 o
   5   0   2       38.61       59.75      1.23 o
   6   0   2      777.42      795.41      7.65 o
   7   0   2      174.69      151.37      4.16 o
   8   0   2      313.16      325.77      5.54 o
   9   0   2       54.73       66.24      4.00 o
  -9   1   2        0.12       -2.06      2.43 o
  -8   1   2       40.36       36.08      2.14 o
  -7   1   2       76.69       73.57      2.36 o
  -6   1   2     1042.14     1039.01     16.60 o
  -5   1   2      707.51      638.96      6.18 o
  -4   1   2     2506.05     2618.62     24.78 o
  -3   1   2      382.23      347.92      3.44 o
  -2   1   2     5091.11     5024.22     44.39 o
  -1   1   2    11272.37    11522.96    146.64 o
   0   1   2    11411.73     9893.09    263.25 o
   1   1   2    11276.05    11478.20    142.19 o
   2   1   2     5093.23     5029.45     37.49 o
   3   1   2      383.21      345.46      3.20 o
   4   1   2     2506.44     2626.13     22.68 o
   5   1   2      708.30      644.08      6.22 o
   6   1   2     1041.85     1049.34     15.29 o
   7   1   2       76.70       76.36      2.40 o
   8   1   2       40.38       36.98      2.10 o
   9   1   2        0.12        2.06      2.43 o
  -9   2   2       39.35       42.11      3.40 o
  -8   2   2      117.20      115.74      3.13 o
  -7   2   2      107.50      109.83      2.39 o
  -6   2   2       96.03       95.54      2.10 o
  -5   2   2      349.87      384.60      5.48 o
  -4   2   2     1281.69     1297.10     14.70 o
  -3   2   2      220.86      239.63      3.00 o
  -2   2   2     2141.75     1993.94     21.30 o
  -1   2   2     7740.53     7963.32     73.88 o
   0   2   2     5159.62     4850.56     75.56 o
   1   2   2     7742.65     7980.44     68.59 o
   2   2   2     2141.94     1966.28     21.91 o
   3   2   2      220.20      240.38      2.57 o
   4   2   2     1281.55     1324.79     11.74 o
   5   2   2      349.23      373.74      4.01 o
   6   2   2       95.97       94.97      3.25 o
   7   2   2      107.70      110.36      2.79 o
   8   2   2      117.29      117.66      4.06 o
   9   2   2       39.33       43.69      3.78 o
  -9   3   2        5.17       -0.34      3.09 o
  -8   3   2      109.46       97.06      2.92 o
  -7   3   2      139.06      132.29      2.70 o
  -6   3   2      126.26      121.97      2.41 o
  -5   3   2      223.95      225.13      3.66 o
  -4   3   2      216.01      216.49      3.38 o
  -3   3   2      313.21      344.70      4.09 o
  -2   3   2      883.33      850.28      9.31 o
  -1   3   2      493.64      514.10      5.72 o
   0   3   2     8340.02     7549.41    104.67 o
   1   3   2      493.54      518.29      7.90 o
   2   3   2      883.74      860.19      8.42 o
   3   3   2      313.01      338.64      3.83 o
   4   3   2      215.71      220.07      2.85 o
   5   3   2      223.88      224.57      2.73 o
   6   3   2      125.98      119.81      2.39 o
   7   3   2      138.81      129.70      2.65 o
   8   3   2      109.56       91.51      2.83 o
   9   3   2        5.17       -2.40      2.75 o
  -9   4   2        8.75       16.14      4.12 o
  -8   4   2       23.28       27.05      1.66 o
  -7   4   2       65.52       64.96      2.01 o
  -6   4   2      470.23      461.60      6.50 o
  -5   4   2      385.50      377.03      5.39 o
  -4   4   2      529.51      510.24      6.57 o
  -3   4   2     1159.43     1189.01     12.91 o
  -2   4   2      461.55      477.54      7.01 o
  -1   4   2     2932.03     3043.65     31.51 o
   0   4   2     1195.76     1206.03     17.49 o
   1   4   2     2931.59     3052.66     42.38 o
   2   4   2      462.39      475.85      5.49 o
   3   4   2     1158.76     1186.84     12.83 o
   4   4   2      528.59      507.11      5.59 o
   5   4   2      385.17      371.53      4.71 o
   6   4   2      470.46      460.90      5.75 o
   7   4   2       65.39       65.49      2.04 o
   8   4   2       23.40       27.09      1.97 o
   9   4   2        8.77       10.99      3.78 o
  -8   5   2       29.12       30.06      2.02 o
  -7   5   2      206.28      207.47      4.23 o
  -6   5   2       63.71       55.40      2.05 o
  -5   5   2     1460.10     1391.30     16.28 o
  -4   5   2      102.82      110.63      3.16 o
  -3   5   2       59.19       81.67      1.92 o
  -2   5   2       74.33       72.78      1.80 o
  -1   5   2      328.16      334.00      4.91 o
   0   5   2    11999.54    11994.65    166.60 o
   1   5   2      329.39      330.86      5.70 o
   2   5   2       74.53       71.58      1.90 o
   3   5   2       59.19       85.41      1.61 o
   4   5   2      102.30      109.32      2.12 o
   5   5   2     1459.96     1401.86     16.19 o
   6   5   2       63.88       52.88      1.80 o
   7   5   2      206.50      205.61      3.57 o
   8   5   2       29.15       30.23      2.51 o
   9   5   2       40.76       46.71      5.15 o
  -8   6   2        9.97       12.30      2.02 o
  -7   6   2       36.09       37.41      1.86 o
  -6   6   2       25.60       31.88      1.81 o
  -5   6   2       50.96       57.20      2.36 o
  -4   6   2      533.21      494.25      8.98 o
  -3   6   2      633.96      661.09     10.55 o
  -2   6   2      599.39      595.16     13.74 o
  -1   6   2       46.69       58.89      1.76 o
   0   6   2      527.95      540.94      8.74 o
   1   6   2       46.66       57.50      2.05 o
   2   6   2      600.11      604.43      9.57 o
   3   6   2      635.02      679.25     10.41 o
   4   6   2      532.35      490.41      7.55 o
   5   6   2       51.02       51.72      2.23 o
   6   6   2       25.81       30.18      1.64 o
   7   6   2       36.00       43.16      1.92 o
   8   6   2        9.94       10.43      1.70 o
  -8   7   2       67.94       71.86      5.50 o
  -7   7   2        2.70        5.88      1.77 o
  -6   7   2       47.71       47.17      2.81 o
  -5   7   2       36.09       37.52      2.11 o
  -4   7   2      101.56       87.58      4.81 o
  -3   7   2      271.54      252.99      7.21 o
  -2   7   2      177.83      183.12      8.41 o
  -1   7   2      496.31      557.51      8.20 o
   0   7   2        3.17        1.03      0.73 o
   1   7   2      495.57      550.56      9.10 o
   2   7   2      177.94      173.46      3.96 o
   3   7   2      271.45      252.47      7.04 o
   4   7   2      101.49       97.88      4.81 o
   5   7   2       36.31       37.79      2.04 o
   6   7   2       47.94       45.09      1.84 o
   7   7   2        2.71        4.37      1.71 o
   8   7   2       68.05       71.54      3.62 o
  -8   8   2       25.77       28.16      4.12 o
  -7   8   2       22.09       19.23      3.78 o
  -6   8   2        8.41        4.61      2.05 o
  -5   8   2      228.18      233.89      8.24 o
  -4   8   2      633.14      627.48     15.80 o
  -3   8   2      172.81      157.65      3.80 o
  -2   8   2      207.24      195.29      4.35 o
  -1   8   2       89.50       94.85      4.64 o
   0   8   2     1695.12     1695.18     25.01 o
   1   8   2       89.44       94.71      2.92 o
   2   8   2      207.35      191.23      4.81 o
   3   8   2      172.40      160.65      3.80 o
   4   8   2      633.93      604.82     15.46 o
   5   8   2      228.06      231.83      8.24 o
   6   8   2        8.46        6.20      2.05 o
   7   8   2       22.17       25.53      4.29 o
   8   8   2       25.82       24.04      3.78 o
  -7   9   2       80.61       74.53      5.50 o
  -6   9   2       19.30       26.29      2.78 o
  -5   9   2      129.08      115.40      5.84 o
  -4   9   2      215.31      199.54      7.56 o
  -3   9   2      243.56      241.96      5.28 o
  -2   9   2      301.46      301.37      6.16 o
  -1   9   2       99.13       96.69      3.16 o
   0   9   2      561.22      562.87     11.68 o
   1   9   2       99.49       90.33      4.46 o
   2   9   2      301.42      304.94      6.16 o
   3   9   2      243.00      243.16      8.24 o
   4   9   2      215.61      189.24      7.21 o
   5   9   2      129.18      126.73      6.18 o
   6   9   2       19.29       27.13      3.78 o
   7   9   2       80.47       79.68      4.13 o
  -7  10   2       34.76       34.00      4.81 o
  -6  10   2        5.06        0.69      3.09 o
  -5  10   2       46.18       49.46      4.81 o
  -4  10   2       15.75       16.14      3.09 o
  -3  10   2       49.15       60.10      4.46 o
  -2  10   2      130.65      109.13      3.62 o
  -1  10   2       38.50       33.66      2.19 o
   0  10   2        2.04       -1.32      1.32 o
   1  10   2       38.67       33.87      2.19 o
   2  10   2      130.47      111.84      6.35 o
   3  10   2       49.18       54.61      4.12 o
   4  10   2       15.70        7.90      2.75 o
   5  10   2       45.98       55.64      4.81 o
   6  10   2        5.07       11.68      3.43 o
   7  10   2       34.75       36.41      4.46 o
  -6  11   2        2.26        0.00      3.09 o
  -5  11   2       66.21       76.59      5.50 o
  -4  11   2       40.98       38.12      4.12 o
  -3  11   2       12.03       12.36      3.09 o
  -2  11   2       23.43       23.97      2.15 o
  -1  11   2       24.15       20.42      2.05 o
   0  11   2       32.51       26.67      2.19 o
   1  11   2       24.26       22.37      2.05 o
   2  11   2       23.44       23.70      3.43 o
   3  11   2       11.97        7.56      3.09 o
   4  11   2       40.96       32.97      4.12 o
   5  11   2       66.20       78.99      5.50 o
   6  11   2        2.27        4.46      3.09 o
  -5  12   2       12.10        7.90      3.43 o
  -4  12   2      127.55      139.44      7.21 o
  -3  12   2       19.17       24.04      4.12 o
  -2  12   2       79.44       93.08      5.84 o
  -1  12   2       57.86       62.73      3.27 o
   0  12   2      256.55      254.91      6.07 o
   1  12   2       57.72       58.36      3.43 o
   2  12   2       79.32       86.55      5.50 o
   3  12   2       19.21       21.64      3.78 o
   4  12   2      127.54      125.02      6.87 o
   5  12   2       12.10       10.65      3.78 o
  -4  13   2       22.79       24.04      4.46 o
  -3  13   2       10.05        4.46      3.09 o
  -2  13   2       14.76       11.33      3.09 o
  -1  13   2       34.31       32.32      2.67 o
   0  13   2        0.57       -2.54      4.64 o
   1  13   2       34.25       38.69      2.78 o
   2  13   2       14.81       11.68      3.43 o
   3  13   2       10.17       10.65      3.78 o
   4  13   2       22.77       25.42      4.46 o
  -2  14   2       61.30       66.97      5.50 o
  -1  14   2       29.24       39.84      4.46 o
   0  14   2       94.98      121.84      4.73 o
   1  14   2       29.15       37.09      4.46 o
   2  14   2       61.17       74.53      5.84 o
   1   0   3    11691.15    11609.38     88.42 o
   2   0   3    26110.34    23567.26    303.22 o
   3   0   3       69.40       63.64      1.07 o
   4   0   3       24.74       26.04      1.22 o
   5   0   3       13.30       18.63      1.14 o
   6   0   3        2.12       10.36      1.49 o
   7   0   3        7.49        4.02      1.28 o
   8   0   3       41.41       52.18      2.26 o
   9   0   3       65.58       66.78      4.00 o
  -9   1   3       16.19       12.79      2.67 o
  -8   1   3       76.73       75.18      2.57 o
  -7   1   3      152.55      148.81      2.80 o
  -6   1   3      144.81      152.79      2.65 o
  -5   1   3      281.80      315.32      3.44 o
  -4   1   3      425.28      475.12      5.13 o
  -3   1   3      101.45      116.97      3.31 o
  -2   1   3     3577.86     3697.17     32.53 o
  -1   1   3     2604.80     2353.73     25.21 o
   0   1   3     1484.50     1338.44     12.31 o
   1   1   3     2601.25     2372.74     20.52 o
   2   1   3     3580.83     3702.04     29.44 o
   3   1   3      101.25      112.43      2.25 o
   4   1   3      426.48      486.76      4.76 o
   5   1   3      281.55      315.40      3.46 o
   6   1   3      144.99      158.06      3.03 o
   7   1   3      152.83      155.31      3.34 o
   8   1   3       76.62       84.77      2.78 o
   9   1   3       16.21       13.88      2.67 o
  -9   2   3       14.24       20.01      3.16 o
  -8   2   3       11.16       12.22      1.67 o
  -7   2   3      263.36      232.98      3.66 o
  -6   2   3     1019.41      975.92     10.41 o
  -5   2   3      113.15      113.96      2.30 o
  -4   2   3      315.82      343.09      4.66 o
  -3   2   3      424.21      496.15      6.22 o
  -2   2   3     1806.61     1792.83     17.24 o
  -1   2   3     1011.07      981.31     10.38 o
   0   2   3       94.01      118.65      1.84 o
   1   2   3     1012.66      986.98      9.37 o
   2   2   3     1809.75     1786.65     22.91 o
   3   2   3      424.27      493.03      4.74 o
   4   2   3      316.17      341.32      3.60 o
   5   2   3      113.10      113.41      1.74 o
   6   2   3     1019.21      967.07     10.34 o
   7   2   3      263.34      228.41      4.16 o
   8   2   3       11.10       13.15      1.62 o
   9   2   3       14.23       18.84      4.64 o
  -9   3   3       43.78       46.02      5.15 o
  -8   3   3       15.52       14.63      1.67 o
  -7   3   3       30.23       33.87      1.61 o
  -6   3   3      498.47      480.91      6.62 o
  -5   3   3       67.89       73.65      1.96 o
  -4   3   3      515.22      536.21      6.67 o
  -3   3   3     2120.39     2220.14     21.76 o
  -2   3   3     2000.04     1961.24     20.45 o
  -1   3   3      182.37      200.30      3.32 o
   0   3   3     1590.71     1257.87     17.97 o
   1   3   3      181.95      199.07      2.92 o
   2   3   3     2001.62     1950.17     18.55 o
   3   3   3     2121.85     2208.26     21.05 o
   4   3   3      515.24      524.44      5.21 o
   5   3   3       68.09       79.86      1.46 o
   6   3   3      498.11      486.02      5.83 o
   7   3   3       29.95       32.75      1.52 o
   8   3   3       15.52       14.79      1.67 o
   9   3   3       43.81       47.05      4.81 o
  -9   4   3       30.75       37.78      5.15 o
  -8   4   3      123.87      128.83      2.90 o
  -7   4   3      170.65      169.98      3.77 o
  -6   4   3       10.57       12.98      1.32 o
  -5   4   3      207.48      198.11      3.50 o
  -4   4   3      948.36      968.21     11.50 o
  -3   4   3       85.77       79.74      1.56 o
  -2   4   3     3226.05     3366.80     39.95 o
  -1   4   3     3861.63     4094.41     41.84 o
   0   4   3    14652.12    13359.39    183.84 o
   1   4   3     3860.91     4020.52     56.46 o
   2   4   3     3222.92     3367.73     34.78 o
   3   4   3       85.86       77.39      1.52 o
   4   4   3      950.65      968.22      9.82 o
   5   4   3      207.75      200.27      3.02 o
   6   4   3       10.57       12.04      1.13 o
   7   4   3      170.88      172.49      3.14 o
   8   4   3      124.07      133.21      5.65 o
   9   4   3       30.74       36.06      4.81 o
  -8   5   3        0.72       -0.55      1.36 o
  -7   5   3       93.17       91.43      2.41 o
  -6   5   3      286.19      275.69      4.66 o
  -5   5   3       49.68       61.94      2.05 o
  -4   5   3      995.08      961.18     15.76 o
  -3   5   3      490.02      517.63      7.04 o
  -2   5   3     1702.22     1852.66     30.62 o
  -1   5   3     7166.50     7586.45     80.75 o
   0   5   3      382.50      508.89      9.96 o
   1   5   3     7165.92     7413.43    103.82 o
   2   5   3     1703.30     1824.66     26.23 o
   3   5   3      490.33      527.83      6.22 o
   4   5   3      995.05      976.70     10.93 o
   5   5   3       49.80       64.24      2.51 o
   6   5   3      286.02      276.24      4.06 o
   7   5   3       93.05       91.36      2.41 o
   8   5   3        0.72        2.86      1.78 o
   9   5   3       65.37       74.19      6.18 o
  -8   6   3       67.64       67.94      3.33 o
  -7   6   3        3.49        1.55      1.42 o
  -6   6   3        9.80        4.81      1.51 o
  -5   6   3      149.90      151.05      4.06 o
  -4   6   3      230.69      214.27      5.50 o
  -3   6   3      890.74      903.12     13.82 o
  -2   6   3     1376.61     1416.43     23.41 o
  -1   6   3      467.21      532.42      7.35 o
   0   6   3       42.21       41.40      2.75 o
   1   6   3      466.07      526.23      8.49 o
   2   6   3     1377.26     1394.49     20.51 o
   3   6   3      890.27      905.10     13.57 o
   4   6   3      231.06      221.62      4.18 o
   5   6   3      150.02      153.53      3.11 o
   6   6   3        9.73        9.14      1.19 o
   7   6   3        3.49        2.82      1.42 o
   8   6   3       67.67       78.39      3.28 o
  -8   7   3       26.57       23.71      2.78 o
  -7   7   3      122.80      116.98      3.76 o
  -6   7   3        6.22        8.50      2.08 o
  -5   7   3       10.73       11.33      2.05 o
  -4   7   3      315.20      308.08      9.27 o
  -3   7   3       99.42      100.80      2.97 o
  -2   7   3      601.31      639.54     13.05 o
  -1   7   3       41.90       37.76      1.56 o
   0   7   3      265.29      304.15      5.59 o
   1   7   3       41.83       39.70      1.81 o
   2   7   3      603.06      635.71     15.11 o
   3   7   3       99.60       98.64      4.29 o
   4   7   3      316.18      322.16      9.27 o
   5   7   3       10.64       15.44      1.56 o
   6   7   3        6.23        7.87      1.26 o
   7   7   3      122.82      121.78      3.81 o
   8   7   3       26.53       27.98      2.78 o
  -8   8   3       10.29       10.99      3.43 o
  -7   8   3       11.56       12.36      3.09 o
  -6   8   3       94.51       91.69      4.00 o
  -5   8   3      507.64      460.91     13.05 o
  -4   8   3      152.41      146.31      6.18 o
  -3   8   3      403.92      375.51      6.99 o
  -2   8   3       38.73       32.63      2.05 o
  -1   8   3       59.85       59.45      5.67 o
   0   8   3       10.37        9.69      2.06 o
   1   8   3       60.21       59.95      2.30 o
   2   8   3       38.75       34.28      2.06 o
   3   8   3      403.41      371.87      6.84 o
   4   8   3      152.36      150.43      6.18 o
   5   8   3      507.04      476.37     13.05 o
   6   8   3       94.78       93.63      3.16 o
   7   8   3       11.57       12.02      2.43 o
   8   8   3       10.31       12.02      3.43 o
  -7   9   3       20.47       20.61      3.78 o
  -6   9   3       24.41       32.96      3.13 o
  -5   9   3        6.82        5.50      2.75 o
  -4   9   3      138.38      138.07      6.18 o
  -3   9   3      152.18      142.40      3.71 o
  -2   9   3      695.43      693.10     11.52 o
  -1   9   3      266.14      229.60      5.08 o
   0   9   3      401.61      398.06      7.53 o
   1   9   3      266.43      226.63      5.08 o
   2   9   3      695.30      678.51     20.26 o
   3   9   3      152.31      141.50      6.18 o
   4   9   3      138.34      142.19      6.53 o
   5   9   3        6.84        9.27      2.75 o
   6   9   3       24.36       23.17      2.54 o
   7   9   3       20.41       20.61      2.67 o
  -7  10   3       19.06       14.42      3.78 o
  -6  10   3        2.26        3.09      3.09 o
  -5  10   3       17.45       20.26      3.43 o
  -4  10   3       63.49       65.94      4.81 o
  -3  10   3      155.14      161.42      6.87 o
  -2  10   3       64.94       53.13      2.92 o
  -1  10   3      222.54      211.82      7.90 o
   0  10   3      153.92      158.73      4.24 o
   1  10   3      222.06      209.76      4.97 o
   2  10   3       65.09       49.96      2.54 o
   3  10   3      155.39      165.20      6.87 o
   4  10   3       63.63       65.60      4.81 o
   5  10   3       17.49       18.89      3.43 o
   6  10   3        2.25        2.59      2.75 o
   7  10   3       18.95       17.52      3.78 o
  -6  11   3      155.91      157.99      7.90 o
  -5  11   3       34.56       41.56      4.46 o
  -4  11   3       44.58       53.58      4.81 o
  -3  11   3       19.57       20.95      3.43 o
  -2  11   3      130.48      127.15      4.11 o
  -1  11   3       12.88       13.51      1.81 o
   0  11   3       89.88       84.83      3.40 o
   1  11   3       12.96       18.93      2.05 o
   2  11   3      130.73      121.58      6.18 o
   3  11   3       19.69       15.46      3.09 o
   4  11   3       44.60       51.86      4.46 o
   5  11   3       34.60       34.00      4.12 o
   6  11   3      155.67      153.52      7.56 o
  -5  12   3       16.92       17.52      3.78 o
  -4  12   3      135.80      151.12      7.56 o
  -3  12   3        3.77        4.46      3.09 o
  -2  12   3       41.62       48.08      4.46 o
  -1  12   3       67.70       78.98      3.78 o
   0  12   3        0.52        1.37      1.65 o
   1  12   3       67.94       82.39      3.52 o
   2  12   3       41.59       45.34      4.12 o
   3  12   3        3.78        5.15      2.75 o
   4  12   3      135.50      151.46      7.56 o
   5  12   3       16.75       15.46      4.12 o
  -4  13   3       16.34       12.71      3.78 o
  -3  13   3       74.97       86.89      6.18 o
  -2  13   3       53.52       56.33      5.15 o
  -1  13   3       10.61       17.26      2.40 o
   0  13   3       35.04       37.44      2.91 o
   1  13   3       10.63       13.39      3.43 o
   2  13   3       53.43       54.27      4.81 o
   3  13   3       74.96       80.37      6.18 o
   4  13   3       16.30       12.71      4.12 o
  -1  14   3       40.48       52.20      4.81 o
   0  14   3      132.45      148.22      5.10 o
   1  14   3       40.54       46.71      4.81 o
   0   0   4      461.69      788.22     15.80 o
   1   0   4     4581.67     5019.21     38.34 o
   2   0   4      725.80      596.63      5.06 o
   3   0   4      383.14      365.82      9.99 o
   4   0   4     1338.33     1491.55     14.15 o
   5   0   4       22.18       10.53      0.85 o
   6   0   4     1042.88     1047.40     11.04 o
   7   0   4       22.13       16.02      1.50 o
   8   0   4       21.53       37.88      2.05 o
   9   0   4       42.36       48.28      3.64 o
  -9   1   4        4.22       -0.52      2.19 o
  -8   1   4       70.63       74.88      2.57 o
  -7   1   4      228.38      207.46      3.38 o
  -6   1   4       12.99       13.22      1.36 o
  -5   1   4      121.13      116.34      1.71 o
  -4   1   4     2165.48     2096.68     22.23 o
  -3   1   4     1438.49     1470.68     14.77 o
  -2   1   4     5296.14     4827.66     38.71 o
  -1   1   4     2506.61     2421.96     30.18 o
   0   1   4        2.22       12.65      0.69 o
   1   1   4     2505.92     2441.26     24.27 o
   2   1   4     5297.65     4755.44     38.36 o
   3   1   4     1438.35     1447.71     11.94 o
   4   1   4     2166.15     2069.02     18.12 o
   5   1   4      121.26      116.17      2.02 o
   6   1   4       12.93       13.78      0.92 o
   7   1   4      228.49      198.85      3.81 o
   8   1   4       70.91       72.27      2.53 o
   9   1   4        4.21        1.84      2.30 o
  -9   2   4       29.89       32.29      3.40 o
  -8   2   4       56.98       55.50      2.31 o
  -7   2   4       84.02       91.18      2.25 o
  -6   2   4      456.75      429.98      5.39 o
  -5   2   4      329.01      342.63      4.87 o
  -4   2   4      871.65      866.49     10.26 o
  -3   2   4       31.20       31.45      1.16 o
  -2   2   4     1321.89     1320.24     14.51 o
  -1   2   4      849.65      957.65     11.69 o
   0   2   4      304.07      461.76      5.78 o
   1   2   4      849.10      967.62     10.21 o
   2   2   4     1320.67     1328.23     12.89 o
   3   2   4       31.18       29.14      0.76 o
   4   2   4      872.26      881.43      8.07 o
   5   2   4      329.40      354.33      3.82 o
   6   2   4      456.63      434.41      7.28 o
   7   2   4       84.08       93.95      3.43 o
   8   2   4       57.04       51.48      2.22 o
   9   2   4       29.81       39.40      3.40 o
  -9   3   4       13.59       16.49      4.12 o
  -8   3   4       40.65       38.08      2.14 o
  -7   3   4        2.17        5.14      1.89 o
  -6   3   4      169.34      170.90      3.30 o
  -5   3   4      214.87      220.21      3.66 o
  -4   3   4      760.59      787.80      9.41 o
  -3   3   4      287.54      286.79      5.12 o
  -2   3   4      835.38      874.06     10.20 o
  -1   3   4     1638.92     1675.29     17.57 o
   0   3   4      522.16      506.43      8.21 o
   1   3   4     1640.14     1690.44     20.16 o
   2   3   4      835.15      874.33      9.42 o
   3   3   4      288.10      278.52      2.99 o
   4   3   4      760.66      778.56      7.36 o
   5   3   4      215.22      219.50      2.75 o
   6   3   4      169.63      176.94      3.30 o
   7   3   4        2.22        5.11      1.33 o
   8   3   4       40.65       39.29      2.18 o
   9   3   4       13.53       17.86      3.78 o
  -8   4   4       35.92       38.58      1.89 o
  -7   4   4       47.94       41.52      1.81 o
  -6   4   4      381.29      388.75      5.85 o
  -5   4   4      405.07      395.30      5.64 o
  -4   4   4      522.45      557.20      7.09 o
  -3   4   4     1287.36     1327.54     16.92 o
  -2   4   4       56.94       71.63      1.66 o
  -1   4   4      142.48      203.85      4.61 o
   0   4   4     1991.57     2281.34     33.31 o
   1   4   4      142.94      216.09     14.77 o
   2   4   4       56.48       72.21      1.81 o
   3   4   4     1285.98     1301.22     14.03 o
   4   4   4      522.22      553.49      5.50 o
   5   4   4      404.63      401.71      6.06 o
   6   4   4      381.50      401.86      5.13 o
   7   4   4       47.90       45.31      1.76 o
   8   4   4       35.94       43.06      2.80 o
   9   4   4       12.86       11.68      3.78 o
  -8   5   4       13.50       13.68      2.08 o
  -7   5   4       35.52       34.41      1.91 o
  -6   5   4      285.48      278.75      4.74 o
  -5   5   4      175.37      166.35      3.76 o
  -4   5   4      238.66      232.81      5.22 o
  -3   5   4      381.07      365.31      7.38 o
  -2   5   4      690.34      704.57      9.23 o
  -1   5   4      218.60      242.52     10.33 o
   0   5   4     2835.68     3101.97     43.47 o
   1   5   4      218.34      230.64      4.24 o
   2   5   4      691.38      702.20     10.79 o
   3   5   4      381.23      361.92      4.56 o
   4   5   4      238.86      236.29      3.18 o
   5   5   4      174.87      173.07      2.84 o
   6   5   4      285.53      285.52      4.08 o
   7   5   4       35.36       35.18      1.68 o
   8   5   4       13.50       13.96      2.16 o
  -8   6   4       18.99       20.71      3.34 o
  -7   6   4        0.10       -0.65      1.49 o
  -6   6   4       35.39       26.97      2.02 o
  -5   6   4      722.99      663.21     10.13 o
  -4   6   4      825.57      782.04     18.20 o
  -3   6   4      593.43      640.45     10.30 o
  -2   6   4      102.30       99.24      3.32 o
  -1   6   4      916.57      886.56     11.56 o
   0   6   4      268.03      284.11      5.22 o
   1   6   4      916.47      900.73     13.48 o
   2   6   4      102.44       94.44      2.75 o
   3   6   4      593.34      649.43     12.19 o
   4   6   4      826.94      781.65     13.35 o
   5   6   4      722.58      678.05      7.77 o
   6   6   4       35.36       31.61      1.55 o
   7   6   4        0.09        1.32      1.18 o
   8   6   4       19.07       17.75      3.54 o
  -8   7   4       10.26       12.25      2.75 o
  -7   7   4      111.36      122.41      3.73 o
  -6   7   4      699.32      676.14     10.53 o
  -5   7   4      152.28      156.84      4.84 o
  -4   7   4      420.59      381.71      6.84 o
  -3   7   4      779.05      734.92     11.76 o
  -2   7   4      209.55      241.41      4.24 o
  -1   7   4      119.91      135.65      2.89 o
   0   7   4      166.79      156.69      3.64 o
   1   7   4      119.71      132.19      3.27 o
   2   7   4      209.71      238.89      4.69 o
   3   7   4      779.71      737.57     11.49 o
   4   7   4      420.93      388.10     10.65 o
   5   7   4      151.96      162.10      3.36 o
   6   7   4      699.29      664.19     10.51 o
   7   7   4      110.99      116.18      4.47 o
   8   7   4       10.27       12.28      2.58 o
  -8   8   4        6.38        7.90      3.43 o
  -7   8   4       79.89       77.62      5.15 o
  -6   8   4       47.59       53.02      5.50 o
  -5   8   4       71.12       64.57      4.81 o
  -4   8   4      281.30      257.93      8.59 o
  -3   8   4      329.16      334.47      6.50 o
  -2   8   4      561.14      543.74      9.46 o
  -1   8   4      525.20      536.75      9.10 o
   0   8   4       99.85      117.76      3.27 o
   1   8   4      525.86      521.42      8.98 o
   2   8   4      561.68      561.09      9.33 o
   3   8   4      329.07      340.02      9.62 o
   4   8   4      281.16      262.05      8.59 o
   5   8   4       71.58       69.38      4.81 o
   6   8   4       47.55       50.98      2.56 o
   7   8   4       79.86       76.44      3.89 o
   8   8   4        6.43        9.96      3.09 o
  -7   9   4       29.14       30.91      4.12 o
  -6   9   4       88.07       87.82      4.64 o
  -5   9   4      173.13      188.21      7.56 o
  -4   9   4      233.58      231.83      8.24 o
  -3   9   4        1.45        0.81      1.32 o
  -2   9   4      462.30      492.94      8.98 o
  -1   9   4       38.69       41.66      2.43 o
   0   9   4       26.66       20.89      1.94 o
   1   9   4       38.78       44.52      2.40 o
   2   9   4      462.11      511.52      8.95 o
   3   9   4        1.44       -2.06      2.06 o
   4   9   4      233.24      233.20      8.24 o
   5   9   4      173.15      187.52      7.56 o
   6   9   4       88.26       98.42      6.35 o
   7   9   4       29.20       33.94      3.09 o
  -7  10   4        4.98        8.93      3.43 o
  -6  10   4       43.91       47.74      4.81 o
  -5  10   4       75.78       70.75      5.15 o
  -4  10   4      201.97      200.58      7.90 o
  -3  10   4       52.98       52.55      4.12 o
  -2  10   4      195.67      175.79      4.60 o
  -1  10   4       22.13       20.37      3.09 o
   0  10   4        0.09        1.88      1.56 o
   1  10   4       22.01       19.29      1.94 o
   2  10   4      195.69      182.55      4.60 o
   3  10   4       52.97       52.89      4.12 o
   4  10   4      202.01      197.14      7.90 o
   5  10   4       75.76       73.50      5.50 o
   6  10   4       43.95       46.02      4.81 o
   7  10   4        5.02        4.12      3.43 o
  -6  11   4       13.71       12.36      3.78 o
  -5  11   4        0.10        1.03      3.09 o
  -4  11   4      111.03      118.83      6.53 o
  -3  11   4        1.76       -1.72      2.75 o
  -2  11   4       37.81       40.56      2.54 o
  -1  11   4       21.08       24.38      2.19 o
   0  11   4        5.60        4.29      2.23 o
   1  11   4       21.08       21.42      2.15 o
   2  11   4       37.77       49.11      4.12 o
   3  11   4        1.68        1.37      2.40 o
   4  11   4      110.89      119.18      6.18 o
   5  11   4        0.10        0.00      3.09 o
   6  11   4       13.80       19.92      3.78 o
  -5  12   4       32.47       42.59      5.15 o
  -4  12   4      105.17      117.46      6.87 o
  -3  12   4       79.78       92.73      5.50 o
  -2  12   4       41.48       40.32      2.78 o
  -1  12   4       19.68       17.52      2.19 o
   0  12   4        1.61        3.48      1.81 o
   1  12   4       19.85       18.60      2.15 o
   2  12   4       41.27       39.50      4.12 o
   3  12   4       79.65       84.15      5.50 o
   4  12   4      105.16      107.84      6.53 o
   5  12   4       32.53       37.09      4.81 o
  -4  13   4       10.72       13.74      3.78 o
  -3  13   4       22.94       31.25      4.46 o
  -2  13   4      194.15      233.55      9.27 o
  -1  13   4       72.57       79.68      3.64 o
   0  13   4       14.01       21.42      2.54 o
   1  13   4       72.72       81.05      5.84 o
   2  13   4      193.77      226.33      8.93 o
   3  13   4       22.94       31.25      4.46 o
   4  13   4       10.69       12.02      3.78 o
  -1  14   4        0.96        5.50      3.09 o
   0  14   4      163.16      177.92      5.59 o
   1  14   4        0.95        0.69      3.09 o
   1   0   5     9226.33     9794.61     79.44 o
   2   0   5     4399.81     4126.12     33.05 o
   3   0   5      389.96      435.08      4.74 o
   4   0   5     3000.84     3059.53     28.82 o
   5   0   5      206.67      185.57      2.56 o
   6   0   5      575.95      551.35      6.38 o
   7   0   5        0.75       -1.07      1.07 o
   8   0   5       97.53       86.84      2.74 o
   9   0   5        5.03        4.05      2.30 o
  -9   1   5       25.89       35.21      4.12 o
  -8   1   5      197.29      208.12      4.23 o
  -7   1   5      241.09      223.10      3.53 o
  -6   1   5      321.48      327.61      4.33 o
  -5   1   5      146.10      149.47      2.93 o
  -4   1   5       48.88       54.36      2.23 o
  -3   1   5      512.60      467.26      4.52 o
  -2   1   5    11241.46    11541.24    101.73 o
  -1   1   5     3300.41     3486.57     35.74 o
   0   1   5      124.43       67.55      1.60 o
   1   1   5     3301.62     3374.35     85.52 o
   2   1   5    11243.10    11521.03     99.25 o
   3   1   5      511.72      459.65      6.65 o
   4   1   5       49.16       53.41      1.22 o
   5   1   5      146.36      146.53      2.07 o
   6   1   5      321.28      325.18      3.76 o
   7   1   5      240.93      220.50      4.07 o
   8   1   5      197.24      208.41      4.24 o
   9   1   5       25.87       39.02      3.40 o
  -9   2   5        4.27        2.30      2.30 o
  -8   2   5       95.30       82.30      2.70 o
  -7   2   5      123.14      121.33      2.59 o
  -6   2   5      332.46      353.18      5.20 o
  -5   2   5      118.29      100.35      2.26 o
  -4   2   5     1817.16     1818.11     20.27 o
  -3   2   5     1276.30     1319.52     13.20 o
  -2   2   5     2435.23     2540.54     30.75 o
  -1   2   5     4606.93     4559.24     71.25 o
   0   2   5     1188.00     1215.64     13.52 o
   1   2   5     4609.84     4450.40     61.45 o
   2   2   5     2433.69     2499.56     21.71 o
   3   2   5     1277.42     1304.52     11.61 o
   4   2   5     1818.91     1849.73     16.17 o
   5   2   5      118.47       97.60      1.67 o
   6   2   5      332.77      354.56      4.54 o
   7   2   5      123.22      126.68      3.29 o
   8   2   5       95.24       79.20      2.70 o
   9   2   5        4.26       12.71      3.78 o
  -9   3   5       29.62       39.15      4.81 o
  -8   3   5       12.43       11.14      2.08 o
  -7   3   5      346.94      320.60      4.72 o
  -6   3   5      125.47      129.64      2.82 o
  -5   3   5      475.20      489.21      7.20 o
  -4   3   5       29.81       29.72      1.93 o
  -3   3   5     1470.81     1495.13     16.50 o
  -2   3   5     1025.76     1134.23     14.18 o
  -1   3   5     3295.43     3244.91     33.71 o
   0   3   5      263.03      256.31      3.69 o
   1   3   5     3297.34     3265.53     38.46 o
   2   3   5     1027.09     1141.85     10.85 o
   3   3   5     1471.71     1468.84     13.06 o
   4   3   5       29.75       30.99      0.97 o
   5   3   5      474.61      485.64      5.00 o
   6   3   5      125.43      134.88      2.74 o
   7   3   5      346.60      323.57      4.51 o
   8   3   5       12.45       12.27      1.57 o
   9   3   5       29.67       44.31      4.81 o
  -8   4   5       16.68       18.41      1.73 o
  -7   4   5       52.15       49.44      2.12 o
  -6   4   5      188.46      174.48      3.45 o
  -5   4   5       68.16       48.13      2.68 o
  -4   4   5      541.36      587.41      8.48 o
  -3   4   5      144.30      121.30      2.82 o
  -2   4   5     2261.00     2359.13     24.94 o
  -1   4   5     2175.07     2334.09     26.47 o
   0   4   5     6644.39     6355.32     86.40 o
   1   4   5     2177.26     2328.45     32.78 o
   2   4   5     2264.02     2357.16     24.60 o
   3   4   5      143.70      122.55      2.08 o
   4   4   5      539.88      573.10      5.69 o
   5   4   5       68.30       50.67      1.31 o
   6   4   5      188.21      179.50      2.99 o
   7   4   5       52.05       47.93      1.76 o
   8   4   5       16.75       17.05      2.11 o
   9   4   5       23.28       28.51      4.46 o
  -8   5   5        5.71        5.01      1.50 o
  -7   5   5      254.65      248.92      4.60 o
  -6   5   5        3.92        9.12      1.32 o
  -5   5   5       13.05       10.10      1.45 o
  -4   5   5      612.61      646.00     11.03 o
  -3   5   5       41.40       38.63      1.49 o
  -2   5   5      442.05      488.17      7.66 o
  -1   5   5     1098.28     1248.93     13.42 o
   0   5   5      350.51      369.51      5.33 o
   1   5   5     1099.16     1234.74     18.09 o
   2   5   5      442.18      482.31      6.58 o
   3   5   5       41.73       37.84      1.18 o
   4   5   5      612.86      642.95      7.04 o
   5   5   5       13.15       10.10      1.01 o
   6   5   5        3.92        6.94      1.03 o
   7   5   5      254.40      252.81      4.01 o
   8   5   5        5.71        5.50      1.82 o
  -8   6   5      107.29      112.18      3.68 o
  -7   6   5      115.93      111.46      3.56 o
  -6   6   5      318.23      316.22      6.04 o
  -5   6   5       57.66       61.47      3.40 o
  -4   6   5       36.32       39.15      3.09 o
  -3   6   5      272.85      287.32      5.43 o
  -2   6   5      181.14      186.12      4.93 o
  -1   6   5      229.36      216.54      3.62 o
   0   6   5      336.58      278.97      4.38 o
   1   6   5      229.17      227.64     10.82 o
   2   6   5      181.38      181.76      3.71 o
   3   6   5      272.14      281.32      4.85 o
   4   6   5       36.53       28.66      2.15 o
   5   6   5       57.57       59.54      1.84 o
   6   6   5      318.20      309.61      4.59 o
   7   6   5      115.99      110.70      2.92 o
   8   6   5      107.45      114.73      6.18 o
  -8   7   5       34.25       32.80      6.01 o
  -7   7   5       26.84       28.33      2.36 o
  -6   7   5      215.71      217.98      4.93 o
  -5   7   5      260.61      262.14      6.50 o
  -4   7   5       50.70       55.87      2.22 o
  -3   7   5     1061.91      995.20     17.52 o
  -2   7   5       93.45       95.37      3.43 o
  -1   7   5      388.92      387.98      5.91 o
   0   7   5      245.19      268.42      6.44 o
   1   7   5      389.47      380.54      6.79 o
   2   7   5       93.45      100.43      2.72 o
   3   7   5     1062.55      991.08     15.03 o
   4   7   5       50.69       55.98      3.78 o
   5   7   5      260.50      261.87      4.50 o
   6   7   5      216.33      219.20      4.20 o
   7   7   5       26.91       25.73      2.54 o
   8   7   5       34.28       30.71      3.03 o
  -8   8   5       31.98       34.35      4.12 o
  -7   8   5       78.09       86.96      4.11 o
  -6   8   5      293.51      290.24      7.33 o
  -5   8   5       42.57       43.27      4.12 o
  -4   8   5      756.67      722.96     17.86 o
  -3   8   5      393.50      355.65      9.27 o
  -2   8   5      415.14      404.94      7.38 o
  -1   8   5      244.65      249.87      5.22 o
   0   8   5       39.69       36.89      2.05 o
   1   8   5      244.62      253.86      5.22 o
   2   8   5      413.99      399.71      7.14 o
   3   8   5      392.28      351.01     10.30 o
   4   8   5      756.27      727.09     17.52 o
   5   8   5       42.52       46.88      2.67 o
   6   8   5      293.39      294.99      5.80 o
   7   8   5       77.83       92.11      4.11 o
   8   8   5       32.05       38.47      4.46 o
  -7   9   5       26.25       28.16      4.12 o
  -6   9   5      115.15      144.69     17.69 o
  -5   9   5       10.16       13.74      3.09 o
  -4   9   5       65.22       72.12      4.81 o
  -3   9   5       23.32       19.79      2.92 o
  -2   9   5      668.54      589.28     10.30 o
  -1   9   5       55.46       40.81      2.39 o
   0   9   5     1160.80     1152.16     17.85 o
   1   9   5       55.61       41.60      2.30 o
   2   9   5      668.36      600.25     13.74 o
   3   9   5       23.21       15.11      2.75 o
   4   9   5       65.18       71.78      4.81 o
   5   9   5       10.23        8.59      2.75 o
   6   9   5      115.13      132.27      4.61 o
   7   9   5       26.26       33.95      3.03 o
  -7  10   5       41.80       44.31      4.81 o
  -6  10   5       96.16       95.14      6.18 o
  -5  10   5       11.74       14.77      3.43 o
  -4  10   5      171.19      180.31      7.21 o
  -3  10   5      209.64      199.13      4.94 o
  -2  10   5       53.09       57.08      2.78 o
  -1  10   5      108.87      106.34      7.90 o
   0  10   5      308.51      284.97      6.19 o
   1  10   5      108.87       92.99      3.52 o
   2  10   5       52.92       53.61      2.64 o
   3  10   5      209.67      191.65      7.56 o
   4  10   5      171.29      174.47      7.21 o
   5  10   5       11.63       10.99      3.09 o
   6  10   5       96.27       99.60      5.84 o
   7  10   5       41.83       43.62      4.81 o
  -6  11   5       80.85       81.40      6.18 o
  -5  11   5      123.71      134.63      7.21 o
  -4  11   5        2.42        5.84      3.09 o
  -3  11   5      148.31      148.71      6.87 o
  -2  11   5       31.77       28.11      2.30 o
  -1  11   5        3.02        4.91      2.92 o
   0  11   5      162.25      141.58      4.24 o
   1  11   5        3.03        1.64      1.56 o
   2  11   5       31.67       31.94      3.78 o
   3  11   5      148.50      141.85      6.53 o
   4  11   5        2.39        3.43      3.09 o
   5  11   5      123.59      136.35      6.87 o
   6  11   5       80.71       78.99      5.84 o
  -5  12   5      118.22      120.55      6.87 o
  -4  12   5       61.50       55.30      5.15 o
  -3  12   5      151.34      161.77      7.21 o
  -2  12   5       81.74       78.08      3.52 o
  -1  12   5       10.99       15.29      2.75 o
   0  12   5      295.22      332.63      7.56 o
   1  12   5       11.00       18.16      2.19 o
   2  12   5       81.60       77.62      5.15 o
   3  12   5      151.20      162.80      7.56 o
   4  12   5       61.74       63.54      5.15 o
   5  12   5      117.76      127.42      7.21 o
  -4  13   5        7.06        6.53      3.43 o
  -3  13   5       29.39       40.18      4.46 o
  -2  13   5        1.02        2.75      2.75 o
  -1  13   5       49.58       57.29      3.52 o
   0  13   5      534.84      549.23     11.16 o
   1  13   5       49.42       63.54      5.15 o
   2  13   5        1.03        0.34      2.75 o
   3  13   5       29.25       32.28      4.46 o
   4  13   5        7.12        5.50      3.43 o
  -1  14   5      223.75      232.19      6.87 o
   0  14   5        0.11        0.34      1.94 o
   1  14   5      223.83      231.83      9.27 o
   0   0   6       66.51      172.38     24.21 o
   1   0   6     1256.76     1583.04     12.98 o
   2   0   6      239.26      218.50      2.57 o
   3   0   6      324.64      348.79      3.52 o
   4   0   6       35.91       55.31      1.58 o
   5   0   6       11.17        4.81      1.38 o
   6   0   6       21.44       19.15      1.13 o
   7   0   6        1.84        5.00      1.22 o
   8   0   6        7.19       11.19      1.83 o
   9   0   6        0.03       -1.03      2.19 o
  -9   1   6       89.93      102.70      4.61 o
  -8   1   6       55.53       56.60      2.76 o
  -7   1   6       82.70       87.27      2.16 o
  -6   1   6      231.23      247.30      3.60 o
  -5   1   6       84.96       77.95      1.47 o
  -4   1   6      792.03      778.25     11.61 o
  -3   1   6      709.67      794.20      7.28 o
  -2   1   6     2412.04     2301.89     22.10 o
  -1   1   6     2128.62     1768.56     20.92 o
   0   1   6      105.55       65.30      1.96 o
   1   1   6     2131.17     1786.04     19.65 o
   2   1   6     2414.27     2263.45     19.77 o
   3   1   6      711.19      773.05      7.22 o
   4   1   6      792.96      774.67      7.23 o
   5   1   6       84.85       76.82      1.72 o
   6   1   6      231.28      250.21      3.12 o
   7   1   6       82.24       87.89      2.48 o
   8   1   6       55.54       58.49      2.39 o
   9   1   6       89.91      101.31      5.84 o
  -9   2   6        2.23        0.64      2.39 o
  -8   2   6       60.31       68.26      2.53 o
  -7   2   6       16.09       15.29      1.31 o
  -6   2   6      387.89      355.68      5.29 o
  -5   2   6      266.79      264.43      4.07 o
  -4   2   6     1361.54     1391.65     15.66 o
  -3   2   6      690.66      647.01      6.98 o
  -2   2   6      478.79      393.81      5.61 o
  -1   2   6      241.96      244.66      3.37 o
   0   2   6        9.35       13.21      0.45 o
   1   2   6      241.64      246.41      2.95 o
   2   2   6      478.51      393.98      3.43 o
   3   2   6      689.68      647.14      6.02 o
   4   2   6     1361.59     1393.69     12.42 o
   5   2   6      266.58      271.70      3.38 o
   6   2   6      387.89      363.08      4.08 o
   7   2   6       16.15       14.92      1.45 o
   8   2   6       60.46       68.77      2.47 o
   9   2   6        2.23        6.87      3.43 o
  -8   3   6        1.16        0.20      1.15 o
  -7   3   6        9.74       12.81      1.26 o
  -6   3   6      150.80      141.64      2.99 o
  -5   3   6      529.24      544.03      7.10 o
  -4   3   6      171.80      182.78      3.08 o
  -3   3   6     1251.30     1202.01     18.63 o
  -2   3   6     2286.37     2253.91     29.10 o
  -1   3   6      159.01      134.37      2.31 o
   0   3   6      422.87      415.34      4.80 o
   1   3   6      158.25      131.36      1.83 o
   2   3   6     2288.44     2241.76     25.25 o
   3   3   6     1251.62     1202.00     10.73 o
   4   3   6      172.02      185.13      2.30 o
   5   3   6      529.74      540.83      5.51 o
   6   3   6      150.83      148.59      2.58 o
   7   3   6        9.72       12.51      1.50 o
   8   3   6        1.16       -1.56      1.56 o
   9   3   6       44.70       51.52      5.15 o
  -8   4   6       19.92       17.07      1.70 o
  -7   4   6      102.61      103.15      3.44 o
  -6   4   6      120.09      112.98      4.16 o
  -5   4   6      120.78      118.32      2.61 o
  -4   4   6      125.14      134.65      3.16 o
  -3   4   6      321.32      359.46      5.55 o
  -2   4   6      145.36      153.56      3.96 o
  -1   4   6     1689.68     1785.97     18.85 o
   0   4   6      515.16      616.19      8.03 o
   1   4   6     1689.85     1784.00     21.61 o
   2   4   6      146.06      156.42      2.83 o
   3   4   6      321.48      347.64      3.81 o
   4   4   6      125.08      133.84      1.94 o
   5   4   6      121.25      120.45      1.94 o
   6   4   6      120.14      115.81      2.35 o
   7   4   6      102.71      102.73      2.40 o
   8   4   6       19.90       14.42      2.04 o
   9   4   6        7.60       16.14      3.78 o
  -8   5   6       11.52        6.34      1.53 o
  -7   5   6       11.27       13.52      1.76 o
  -6   5   6       66.95       59.72      3.41 o
  -5   5   6      180.34      155.34      3.68 o
  -4   5   6      214.41      234.23      5.33 o
  -3   5   6     1310.77     1335.01     19.65 o
  -2   5   6     1809.40     1836.66     20.46 o
  -1   5   6      672.13      719.88      8.03 o
   0   5   6        2.30        0.23      0.59 o
   1   5   6      673.42      715.23     10.92 o
   2   5   6     1809.10     1832.40     22.85 o
   3   5   6     1311.29     1333.16     12.94 o
   4   5   6      214.82      241.75      2.92 o
   5   5   6      180.87      157.83      2.67 o
   6   5   6       66.92       63.85      1.92 o
   7   5   6       11.31       13.87      1.33 o
   8   5   6       11.51        8.60      2.30 o
  -8   6   6        7.48       11.93      1.98 o
  -7   6   6       20.97       19.20      1.96 o
  -6   6   6       38.90       38.15      2.27 o
  -5   6   6      216.87      223.86      4.73 o
  -4   6   6      235.79      251.75      7.90 o
  -3   6   6       97.30      100.59      4.46 o
  -2   6   6       19.85       22.81      1.50 o
  -1   6   6      707.92      744.91      8.40 o
   0   6   6       20.72       18.18      1.21 o
   1   6   6      707.00      742.10     11.53 o
   2   6   6       19.72       20.53      2.58 o
   3   6   6       97.19       98.89      3.16 o
   4   6   6      235.99      247.83      3.87 o
   5   6   6      216.60      216.26      3.39 o
   6   6   6       38.93       32.80      1.62 o
   7   6   6       21.18       21.96      1.91 o
   8   6   6        7.43        8.59      3.78 o
  -8   7   6       18.45       17.07      2.64 o
  -7   7   6       40.77       47.06      2.70 o
  -6   7   6       12.57       15.34      1.91 o
  -5   7   6      922.24      880.01     15.79 o
  -4   7   6      615.57      569.06     10.48 o
  -3   7   6      620.79      578.06      9.68 o
  -2   7   6       36.62       29.93      2.58 o
  -1   7   6      174.13      222.88      3.98 o
   0   7   6       10.59        6.76      0.91 o
   1   7   6      174.67      221.86      4.60 o
   2   7   6       36.45       30.43      2.92 o
   3   7   6      621.24      580.96      9.29 o
   4   7   6      614.55      566.01     14.08 o
   5   7   6      921.20      899.37     11.23 o
   6   7   6       12.62       14.88      1.84 o
   7   7   6       40.50       41.30      2.88 o
   8   7   6       18.44       22.57      3.43 o
  -8   8   6        2.16       -0.69      2.75 o
  -7   8   6       71.27       71.69      9.96 o
  -6   8   6      143.95      147.75      5.08 o
  -5   8   6       96.68      104.07      5.50 o
  -4   8   6      399.87      380.89     10.99 o
  -3   8   6      446.80      412.59      7.48 o
  -2   8   6      292.42      284.28      7.90 o
  -1   8   6        5.80        4.64      1.21 o
   0   8   6      463.90      474.48      8.38 o
   1   8   6        5.90        6.78      1.55 o
   2   8   6      292.64      279.26      5.67 o
   3   8   6      447.61      392.91     10.99 o
   4   8   6      401.07      371.96     10.65 o
   5   8   6       96.72       94.57      3.64 o
   6   8   6      143.93      142.35      3.83 o
   7   8   6       71.25       70.33      3.52 o
   8   8   6        2.15        1.37      3.09 o
  -7   9   6        0.79        1.03      3.09 o
  -6   9   6      112.90      107.27      4.60 o
  -5   9   6      144.65      141.50      6.53 o
  -4   9   6      110.16       98.91      5.50 o
  -3   9   6      403.34      346.62      8.59 o
  -2   9   6      948.22      932.04     14.92 o
  -1   9   6      231.90      220.25      5.22 o
   0   9   6      615.69      634.12     10.81 o
   1   9   6      231.58      229.72      5.08 o
   2   9   6      948.25      943.09     14.92 o
   3   9   6      402.42      349.98     10.30 o
   4   9   6      110.27      116.77      5.84 o
   5   9   6      144.73      153.43      4.81 o
   6   9   6      112.91      107.80      5.15 o
   7   9   6        0.78        0.59      2.05 o
  -7  10   6       91.29       88.27      6.53 o
  -6  10   6       47.97       50.14      4.81 o
  -5  10   6       55.15       58.73      4.81 o
  -4  10   6       99.31       96.51      5.50 o
  -3  10   6       25.88       20.11      2.05 o
  -2  10   6        2.91        5.50      1.56 o
  -1  10   6      726.00      658.70     11.53 o
   0  10   6       77.60       67.42      5.50 o
   1  10   6      726.55      678.75     12.71 o
   2  10   6        2.93        4.07      1.56 o
   3  10   6       25.89       23.01      3.43 o
   4  10   6       99.14      107.16      5.84 o
   5  10   6       54.96       61.48      4.81 o
   6  10   6       47.86       53.23      4.81 o
   7  10   6       91.25       95.48      6.18 o
  -6  11   6       42.63       43.27      4.81 o
  -5  11   6       37.03       33.66      4.46 o
  -4  11   6       78.12       74.87      5.15 o
  -3  11   6      192.14      188.21      7.90 o
  -2  11   6      125.01      119.94      4.00 o
  -1  11   6      170.38      160.30      4.61 o
   0  11   6      273.35      260.22      6.07 o
   1  11   6      170.03      160.09      4.49 o
   2  11   6      124.87      121.92      5.84 o
   3  11   6      192.18      190.27      7.56 o
   4  11   6       78.13       79.68      5.50 o
   5  11   6       36.92       34.69      4.46 o
   6  11   6       42.64       49.11      5.15 o
  -5  12   6       28.64       43.62      4.81 o
  -4  12   6      115.83      120.21      6.87 o
  -3  12   6       21.58       23.01      3.78 o
  -2  12   6      100.94      102.70      6.35 o
  -1  12   6      120.08      117.16      4.00 o
   0  12   6        0.07        1.49      1.81 o
   1  12   6      120.50      124.53      4.11 o
   2  12   6      100.85      105.44      6.18 o
   3  12   6       21.69       23.35      3.78 o
   4  12   6      116.17      121.24      6.87 o
   5  12   6       28.53       37.09      4.81 o
  -3  13   6       53.58       56.67      5.15 o
  -2  13   6        7.84        8.93      3.09 o
  -1  13   6      158.72      171.82      5.22 o
   0  13   6        4.30       14.26      2.30 o
   1  13   6      158.41      175.50      7.90 o
   2  13   6        7.78       12.71      3.43 o
   3  13   6       53.47       55.98      5.50 o
  -1  14   6       76.47       86.44      4.13 o
   0  14   6        3.85        6.18      2.75 o
   1  14   6       76.25       93.08      6.18 o
   1   0   7     7900.61     7152.99     66.95 o
   2   0   7       51.66       39.92      0.75 o
   3   0   7     1719.35     1863.09     16.80 o
   4   0   7     1479.60     1486.15     13.31 o
   5   0   7       25.77       20.18      1.92 o
   6   0   7        5.10        4.46      0.93 o
   7   0   7       49.78       53.50      1.78 o
   8   0   7        0.01       -1.32      1.32 o
   9   0   7       25.37       31.62      2.64 o
  -9   1   7       19.26       12.50      2.67 o
  -8   1   7        9.13       11.20      1.53 o
  -7   1   7       51.59       47.31      1.70 o
  -6   1   7      497.91      468.31      5.78 o
  -5   1   7      203.81      200.98      3.06 o
  -4   1   7       53.38       49.62      1.83 o
  -3   1   7     1532.25     1724.63     15.18 o
  -2   1   7      845.35      946.81     10.66 o
  -1   1   7     2442.18     2513.05     30.30 o
   0   1   7      313.34      306.76      3.13 o
   1   1   7     2442.62     2491.19     29.46 o
   2   1   7      846.20      944.21      9.21 o
   3   1   7     1532.09     1712.86     16.45 o
   4   1   7       53.72       50.11      1.18 o
   5   1   7      203.78      203.00      2.56 o
   6   1   7      498.50      486.82      5.11 o
   7   1   7       51.68       45.51      1.99 o
   8   1   7        9.07       13.69      1.64 o
   9   1   7       19.25       15.16      2.78 o
  -8   2   7      202.45      205.55      4.24 o
  -7   2   7      149.83      135.68      2.75 o
  -6   2   7       40.22       48.17      1.80 o
  -5   2   7      173.48      178.19      3.16 o
  -4   2   7      202.02      248.79      4.78 o
  -3   2   7      151.36      165.95      2.74 o
  -2   2   7     1515.17     1511.51     18.77 o
  -1   2   7      298.86      233.16      2.87 o
   0   2   7      533.76      599.85      5.94 o
   1   2   7      298.97      245.20      3.16 o
   2   2   7     1516.67     1495.62     12.93 o
   3   2   7      151.00      163.00      2.00 o
   4   2   7      201.83      248.62      2.86 o
   5   2   7      173.45      188.22      2.45 o
   6   2   7       40.22       47.64      1.77 o
   7   2   7      149.99      135.09      3.06 o
   8   2   7      202.30      201.66      4.14 o
   9   2   7       44.30       64.91      5.84 o
  -8   3   7       18.42       19.01      1.78 o
  -7   3   7       82.22       79.27      2.73 o
  -6   3   7       77.25       74.54      2.21 o
  -5   3   7      101.79      109.77      2.43 o
  -4   3   7      289.84      244.75      3.85 o
  -3   3   7     1354.33     1298.22     16.92 o
  -2   3   7     1168.74     1259.00     20.91 o
  -1   3   7      617.87      614.55      7.90 o
   0   3   7     5014.34     5141.54     53.95 o
   1   3   7      616.47      609.14      6.71 o
   2   3   7     1169.13     1249.11     19.27 o
   3   3   7     1356.20     1327.37     11.73 o
   4   3   7      289.41      248.04      2.86 o
   5   3   7      101.60      109.00      1.83 o
   6   3   7       77.54       78.05      2.33 o
   7   3   7       82.16       79.31      2.43 o
   8   3   7       18.48       23.96      2.28 o
   9   3   7       12.94       17.17      4.12 o
  -8   4   7      113.93      109.95      3.12 o
  -7   4   7       18.94       20.02      1.70 o
  -6   4   7      132.58      129.37      2.95 o
  -5   4   7        0.57       -0.95      0.95 o
  -4   4   7       58.75       62.14      2.16 o
  -3   4   7      405.61      533.49      7.71 o
  -2   4   7      367.51      435.71      8.93 o
  -1   4   7       21.44       21.53      1.21 o
   0   4   7     2107.57     2440.71     30.44 o
   1   4   7       21.45       26.99      0.90 o
   2   4   7      367.26      439.38      5.10 o
   3   4   7      406.16      525.56      5.46 o
   4   4   7       59.07       60.73      1.29 o
   5   4   7        0.58        0.05      0.84 o
   6   4   7      132.28      131.12      3.00 o
   7   4   7       18.79       20.10      1.38 o
   8   4   7      113.75      114.80      4.49 o
   9   4   7       56.74       66.97      5.50 o
  -8   5   7        1.60        0.35      1.43 o
  -7   5   7       31.17       29.62      2.16 o
  -6   5   7      138.58      122.08      3.48 o
  -5   5   7       73.54       72.86      2.56 o
  -4   5   7       38.05       36.83      2.30 o
  -3   5   7     1216.73     1137.36     18.58 o
  -2   5   7      290.21      295.80      4.57 o
  -1   5   7      222.57      229.42      3.57 o
   0   5   7     2408.20     2649.19     31.75 o
   1   5   7      222.96      224.44      5.50 o
   2   5   7      290.36      288.12      4.48 o
   3   5   7     1217.04     1105.57     10.95 o
   4   5   7       38.05       40.52      1.18 o
   5   5   7       73.21       73.83      1.59 o
   6   5   7      138.42      127.16      3.60 o
   7   5   7       31.22       30.75      1.55 o
   8   5   7        1.60        3.09      3.09 o
  -8   6   7       28.40       34.67      7.38 o
  -7   6   7        0.19       -0.11      1.59 o
  -6   6   7       66.04       65.50      2.76 o
  -5   6   7      572.38      538.68      8.68 o
  -4   6   7       11.57        8.59      2.06 o
  -3   6   7       87.36       85.51      2.64 o
  -2   6   7      269.18      241.11      3.37 o
  -1   6   7      336.11      297.89      3.86 o
   0   6   7      483.17      516.75      7.23 o
   1   6   7      335.67      293.91      5.46 o
   2   6   7      269.30      239.08      4.60 o
   3   6   7       87.31       85.45      1.77 o
   4   6   7       11.51       13.93      1.11 o
   5   6   7      572.25      541.51      6.47 o
   6   6   7       65.92       66.28      2.24 o
   7   6   7        0.18       -1.08      1.56 o
   8   6   7       28.46       32.28      4.46 o
  -8   7   7        4.41        3.87      2.30 o
  -7   7   7      110.14       96.65      3.48 o
  -6   7   7       32.97       26.45      2.64 o
  -5   7   7       63.07       60.38      3.27 o
  -4   7   7       10.79        9.88      1.56 o
  -3   7   7      262.81      261.33      5.28 o
  -2   7   7      481.43      433.09      7.76 o
  -1   7   7      115.63      120.90      4.29 o
   0   7   7     1381.20     1435.21     19.25 o
   1   7   7      115.99      117.63      3.13 o
   2   7   7      481.61      443.98      9.44 o
   3   7   7      262.49      259.31      7.90 o
   4   7   7       10.77        9.23      1.61 o
   5   7   7       63.36       61.26      2.51 o
   6   7   7       33.00       30.35      2.07 o
   7   7   7      110.04       98.77      3.96 o
   8   7   7        4.38        4.70      2.22 o
  -8   8   7       38.38       35.03      4.46 o
  -7   8   7       59.14       67.22     14.77 o
  -6   8   7        5.76        8.88      2.30 o
  -5   8   7       18.22       16.83      3.09 o
  -4   8   7        5.96       14.77      2.75 o
  -3   8   7      495.57      486.09      8.70 o
  -2   8   7     1067.65     1031.31     16.14 o
  -1   8   7      549.95      547.55      9.35 o
   0   8   7     1186.80     1135.00     17.49 o
   1   8   7      549.49      557.86      9.46 o
   2   8   7     1067.00     1042.46     16.01 o
   3   8   7      495.77      473.27     12.71 o
   4   8   7        5.85       14.27      3.78 o
   5   8   7       18.41       16.09      1.71 o
   6   8   7        5.81        4.34      3.78 o
   7   8   7       59.17       61.41      3.62 o
   8   8   7       38.24       37.78      4.46 o
  -7   9   7       28.94       31.60      4.46 o
  -6   9   7      163.23      164.17      7.56 o
  -5   9   7      156.53      149.40      6.87 o
  -4   9   7      173.53      167.60      6.87 o
  -3   9   7      111.32      107.07      3.62 o
  -2   9   7      724.58      645.56     12.88 o
  -1   9   7     1186.06     1115.82     17.61 o
   0   9   7       53.96       77.64      2.91 o
   1   9   7     1185.22     1129.87     20.61 o
   2   9   7      725.37      669.75     11.14 o
   3   9   7      111.35      103.38      5.15 o
   4   9   7      173.48      171.36      8.41 o
   5   9   7      156.65      158.80      7.04 o
   6   9   7      162.96      144.14      4.86 o
   7   9   7       29.00       31.21      3.03 o
  -7  10   7       17.91       21.29      4.12 o
  -6  10   7       18.12       21.29      4.12 o
  -5  10   7      197.33      201.95      8.24 o
  -4  10   7       93.92      109.90      5.84 o
  -3  10   7      375.92      352.65      7.24 o
  -2  10   7       45.87       59.37      2.88 o
  -1  10   7      665.45      605.23     18.55 o
   0  10   7      411.12      372.23      7.40 o
   1  10   7      664.62      606.04     10.68 o
   2  10   7       45.90       59.42      4.12 o
   3  10   7      375.87      340.70     10.65 o
   4  10   7       93.85      104.07      5.84 o
   5  10   7      197.25      187.18      7.90 o
   6  10   7       18.12       24.38      4.12 o
   7  10   7       17.89       21.29      4.12 o
  -6  11   7        4.72        5.15      3.78 o
  -5  11   7       64.46       65.60      5.50 o
  -4  11   7        9.76       10.99      3.09 o
  -3  11   7       14.66       17.17      3.43 o
  -2  11   7       75.22       78.13      4.98 o
  -1  11   7       72.98       82.34      3.40 o
   0  11   7       25.81       30.08      2.75 o
   1  11   7       72.53       83.56      3.37 o
   2  11   7       75.41       70.06      4.81 o
   3  11   7       14.67       19.92      3.43 o
   4  11   7        9.77       10.65      3.09 o
   5  11   7       64.75       60.10      5.50 o
   6  11   7        4.75        8.59      3.78 o
  -5  12   7       85.74       95.82      6.53 o
  -4  12   7       75.80       85.18      6.18 o
  -3  12   7       42.29       44.99      4.46 o
  -2  12   7       32.30       29.83      2.54 o
  -1  12   7       32.42       40.14      2.67 o
   0  12   7       42.53       41.23      2.67 o
   1  12   7       32.47       35.45      4.29 o
   2  12   7       32.31       36.41      4.12 o
   3  12   7       42.36       43.96      4.46 o
   4  12   7       75.64      103.04      6.18 o
   5  12   7       85.74       93.08      6.53 o
  -3  13   7       21.47       26.10      4.12 o
  -2  13   7       48.23       45.68      4.81 o
  -1  13   7       82.67       89.90      4.81 o
   0  13   7      137.21      141.08      4.73 o
   1  13   7       82.73       88.61      5.84 o
   2  13   7       48.27       57.36      5.15 o
   3  13   7       21.48       24.38      4.46 o
  -1  14   7       43.62       50.73      3.52 o
   0  14   7        1.73        2.40      2.75 o
   1  14   7       43.74       56.33      5.15 o
   0   0   8    20355.82    16998.97    252.13 o
   1   0   8     1952.12     2175.41     20.51 o
   2   0   8      887.08      914.12      9.36 o
   3   0   8       75.89       51.31      1.25 o
   4   0   8        0.84        8.04      0.81 o
   5   0   8       28.40       19.20      0.93 o
   6   0   8       72.56       76.13      2.18 o
   7   0   8       34.08       35.73      1.56 o
   8   0   8        0.93       -0.33      1.32 o
   9   0   8       11.92       16.49      3.78 o
  -9   1   8        4.48        5.32      2.43 o
  -8   1   8       16.09       17.91      1.78 o
  -7   1   8       26.66       30.90      1.49 o
  -6   1   8       65.19       67.72      2.07 o
  -5   1   8      163.97      188.73      4.02 o
  -4   1   8       37.09       44.40      1.24 o
  -3   1   8      582.95      581.07      5.61 o
  -2   1   8      572.68      643.43      7.57 o
  -1   1   8     6828.80     6516.22     77.84 o
   0   1   8     2993.57     2896.65     27.19 o
   1   1   8     6830.43     6462.15     65.22 o
   2   1   8      573.11      654.65      5.90 o
   3   1   8      584.30      599.63     13.01 o
   4   1   8       37.25       43.74      1.06 o
   5   1   8      163.52      189.95      2.69 o
   6   1   8       64.98       70.87      1.80 o
   7   1   8       26.83       28.72      1.74 o
   8   1   8       16.11       20.19      1.74 o
   9   1   8        4.51        6.18      3.78 o
  -8   2   8       25.69       25.39      2.31 o
  -7   2   8      244.41      237.06      3.76 o
  -6   2   8       11.48       13.26      1.28 o
  -5   2   8      301.18      287.82      4.76 o
  -4   2   8      878.56      994.50     10.48 o
  -3   2   8      659.31      752.56      8.90 o
  -2   2   8     2949.82     2877.06     35.37 o
  -1   2   8     1506.64     1710.45     17.97 o
   0   2   8     2880.69     2875.95     27.03 o
   1   2   8     1507.04     1719.82     16.30 o
   2   2   8     2953.11     2902.44     24.53 o
   3   2   8      660.31      744.74      6.27 o
   4   2   8      878.56      997.28      9.17 o
   5   2   8      300.95      289.89      3.37 o
   6   2   8       11.55        9.98      0.86 o
   7   2   8      244.23      230.33      4.19 o
   8   2   8       25.68       23.81      2.18 o
   9   2   8       28.41       33.31      4.81 o
  -8   3   8       52.17       57.07      2.37 o
  -7   3   8       66.06       64.90      2.26 o
  -6   3   8       54.92       61.64      2.07 o
  -5   3   8      206.49      199.31      4.02 o
  -4   3   8       57.15       67.69      1.88 o
  -3   3   8      539.26      509.23      6.50 o
  -2   3   8     3579.33     3849.66     65.83 o
  -1   3   8     1232.08     1276.34     22.04 o
   0   3   8      513.66      500.67      7.02 o
   1   3   8     1233.17     1271.33     12.29 o
   2   3   8     3577.60     3825.98     39.50 o
   3   3   8      538.79      506.79      4.96 o
   4   3   8       56.85       66.51      1.32 o
   5   3   8      206.13      204.90      2.65 o
   6   3   8       54.92       63.12      1.72 o
   7   3   8       65.90       66.55      2.30 o
   8   3   8       52.00       64.05      3.52 o
   9   3   8       40.19       47.05      5.15 o
  -8   4   8       27.55       28.95      2.08 o
  -7   4   8        8.63        9.91      1.49 o
  -6   4   8      193.81      183.28      4.67 o
  -5   4   8       19.44       21.24      1.71 o
  -4   4   8       34.56       34.34      1.71 o
  -3   4   8      270.41      286.33      8.31 o
  -2   4   8      956.39     1118.45     25.07 o
  -1   4   8       57.32       59.30      1.59 o
   0   4   8     1348.76     1486.81     18.15 o
   1   4   8       57.81       64.23      1.94 o
   2   4   8      954.96     1101.62     10.67 o
   3   4   8      269.78      282.05      3.26 o
   4   4   8       34.68       34.15      1.02 o
   5   4   8       19.48       20.30      0.99 o
   6   4   8      194.06      184.85      3.02 o
   7   4   8        8.57       10.12      1.21 o
   8   4   8       27.49       30.41      3.26 o
  -8   5   8       31.67       35.76      2.56 o
  -7   5   8        3.35        1.59      1.97 o
  -6   5   8        3.38        6.46      1.51 o
  -5   5   8       43.20       35.13      2.02 o
  -4   5   8      386.00      385.14      7.62 o
  -3   5   8      122.98      103.59      4.66 o
  -2   5   8      464.64      416.92      5.97 o
  -1   5   8       13.47       15.39      2.28 o
   0   5   8     1136.88     1254.08     13.56 o
   1   5   8       13.54       15.95      2.06 o
   2   5   8      465.70      412.33      5.10 o
   3   5   8      123.03      105.10      1.65 o
   4   5   8      385.56      392.16      4.23 o
   5   5   8       43.34       35.40      1.26 o
   6   5   8        3.40        5.62      1.06 o
   7   5   8        3.32        1.52      1.13 o
   8   5   8       31.79       36.06      4.46 o
  -8   6   8       73.96       72.76      4.00 o
  -7   6   8        0.32       -0.20      2.72 o
  -6   6   8       85.59       69.79      2.76 o
  -5   6   8       60.33       58.57      2.56 o
  -4   6   8      304.61      299.83      8.93 o
  -3   6   8      306.79      274.21      5.43 o
  -2   6   8      400.59      392.84      7.35 o
  -1   6   8     2005.89     1967.78     26.51 o
   0   6   8       24.08       28.17      2.02 o
   1   6   8     2005.69     1936.19     28.17 o
   2   6   8      400.90      388.70      5.47 o
   3   6   8      306.97      275.72      5.08 o
   4   6   8      304.84      305.95      4.46 o
   5   6   8       60.16       57.14      1.76 o
   6   6   8       85.74       69.07      3.71 o
   7   6   8        0.32       -1.51      1.81 o
   8   6   8       73.72       70.41      5.50 o
  -8   7   8       43.39       49.41      3.37 o
  -7   7   8       18.14       16.32      2.15 o
  -6   7   8       21.21       21.81      2.64 o
  -5   7   8      176.61      155.85      4.94 o
  -4   7   8      136.14      131.54      5.84 o
  -3   7   8       20.61       19.10      1.65 o
  -2   7   8       79.05       83.06      2.78 o
  -1   7   8     1622.32     1520.93     22.46 o
   0   7   8       23.75       25.60      1.70 o
   1   7   8     1624.14     1522.49     22.34 o
   2   7   8       79.34       85.71      3.26 o
   3   7   8       20.53       17.40      5.84 o
   4   7   8      136.48      135.29      3.26 o
   5   7   8      176.64      160.82      3.83 o
   6   7   8       21.17       21.76      1.78 o
   7   7   8       18.18       15.37      2.30 o
   8   7   8       43.39       44.65      4.12 o
  -8   8   8        1.24       -2.40      2.40 o
  -7   8   8       30.86       30.57      4.12 o
  -6   8   8       24.34       35.19      6.87 o
  -5   8   8       59.75       51.17      4.12 o
  -4   8   8      878.73      817.04     13.19 o
  -3   8   8      398.05      371.84      7.14 o
  -2   8   8      257.67      277.14      5.81 o
  -1   8   8       16.06       17.04      1.70 o
   0   8   8      170.00      161.40      7.21 o
   1   8   8       15.99       11.70      1.56 o
   2   8   8      258.27      289.31      7.56 o
   3   8   8      397.68      362.57      7.38 o
   4   8   8      877.32      808.33     13.72 o
   5   8   8       59.73       48.60      2.24 o
   6   8   8       24.42       30.82      2.67 o
   7   8   8       30.99       40.84      5.15 o
   8   8   8        1.26       -0.69      2.75 o
  -7   9   8        9.71       11.68      3.78 o
  -6   9   8       30.78       31.60      4.12 o
  -5   9   8      101.58       94.45      5.50 o
  -4   9   8      107.91      107.50      5.50 o
  -3   9   8      761.28      717.75     12.00 o
  -2   9   8      543.97      462.86      8.60 o
  -1   9   8        1.45        4.84      2.58 o
   0   9   8      593.31      537.04     10.99 o
   1   9   8        1.45        3.26      1.46 o
   2   9   8      544.55      477.35      8.60 o
   3   9   8      761.08      697.89     17.52 o
   4   9   8      107.84      114.03      5.84 o
   5   9   8      101.81      102.00      5.84 o
   6   9   8       30.83       38.12      4.12 o
   7   9   8        9.69       13.39      3.43 o
  -6  10   8      136.45      139.44      7.21 o
  -5  10   8       35.08       34.35      4.46 o
  -4  10   8       62.59       57.70      4.46 o
  -3  10   8      133.41      153.61      4.45 o
  -2  10   8       25.66       32.63      2.30 o
  -1  10   8      708.87      659.71     11.53 o
   0  10   8      125.33      123.54      3.89 o
   1  10   8      709.52      671.95     11.41 o
   2  10   8       25.57       32.63      3.43 o
   3  10   8      133.21      152.49      6.87 o
   4  10   8       62.49       63.88      4.81 o
   5  10   8       35.09       31.94      3.78 o
   6  10   8      136.51      151.46      7.21 o
  -6  11   8       52.16       45.68      5.15 o
  -5  11   8      162.02      170.01      7.90 o
  -4  11   8       27.09       30.91      4.12 o
  -3  11   8       56.74       62.16      4.81 o
  -2  11   8       38.22       43.19      2.78 o
  -1  11   8        2.86        1.74      1.56 o
   0  11   8       22.45       16.14      1.94 o
   1  11   8        2.90        1.88      2.40 o
   2  11   8       38.22       40.53      3.78 o
   3  11   8       56.55       59.76      4.81 o
   4  11   8       27.00       27.82      3.78 o
   5  11   8      161.93      161.08      7.56 o
   6  11   8       52.23       41.90      4.81 o
  -5  12   8       20.32       23.70      4.12 o
  -4  12   8       50.65       61.13      5.15 o
  -3  12   8       37.56       48.77      4.81 o
  -2  12   8       38.29       39.59      2.78 o
  -1  12   8       72.77       78.22      3.40 o
   0  12   8       31.37       36.19      2.54 o
   1  12   8       72.50       75.22      5.15 o
   2  12   8       38.18       42.59      4.12 o
   3  12   8       37.42       41.90      4.46 o
   4  12   8       50.62       60.79      5.15 o
   5  12   8       20.30       29.88      4.46 o
  -3  13   8        2.18        4.81      3.43 o
  -2  13   8      110.34      112.65      6.18 o
  -1  13   8       10.35       12.14      2.92 o
   0  13   8        2.86        0.17      1.94 o
   1  13   8       10.42       14.42      3.43 o
   2  13   8      109.88      107.84      6.53 o
   3  13   8        2.15        3.43      3.43 o
   0  14   8       66.06       58.73      5.15 o
   1   0   9     2497.28     2426.13     29.58 o
   2   0   9      311.29      336.50      4.78 o
   3   0   9      555.08      570.47      6.07 o
   4   0   9      130.04      121.58      1.74 o
   5   0   9       94.41       91.70      1.70 o
   6   0   9       22.32       23.17      1.21 o
   7   0   9       41.88       53.77      2.28 o
   8   0   9       48.31       60.16      2.37 o
   9   0   9       31.29       36.06      4.81 o
  -9   1   9       32.72       35.72      4.46 o
  -8   1   9       18.04       26.18      2.31 o
  -7   1   9       51.31       53.93      1.85 o
  -6   1   9       21.95       19.91      1.34 o
  -5   1   9      207.62      203.08      3.42 o
  -4   1   9      568.79      612.46      5.97 o
  -3   1   9      531.45      500.38      6.29 o
  -2   1   9     1336.43     1300.86     14.51 o
  -1   1   9     2608.50     2626.88     39.02 o
   0   1   9      790.31      679.07      6.68 o
   1   1   9     2609.56     2628.00     26.72 o
   2   1   9     1333.91     1311.04     12.27 o
   3   1   9      531.09      506.37      5.35 o
   4   1   9      568.60      609.57      7.24 o
   5   1   9      207.60      207.86      2.59 o
   6   1   9       21.95       22.28      1.22 o
   7   1   9       51.16       51.06      2.02 o
   8   1   9       18.05       27.51      2.31 o
   9   1   9       32.63       40.18      4.81 o
  -8   2   9        0.97       -0.80      1.59 o
  -7   2   9       34.70       40.74      1.87 o
  -6   2   9       25.51       30.55      4.71 o
  -5   2   9       76.93       85.60      2.09 o
  -4   2   9      662.27      699.25      7.75 o
  -3   2   9     2305.14     2406.05     26.05 o
  -2   2   9      706.13      676.60      9.17 o
  -1   2   9      319.14      309.13      5.30 o
   0   2   9     5487.84     5557.04     51.80 o
   1   2   9      319.51      306.16      3.28 o
   2   2   9      704.48      682.07      6.17 o
   3   2   9     2304.05     2377.57     20.39 o
   4   2   9      661.03      705.05      6.70 o
   5   2   9       77.14       86.14      1.60 o
   6   2   9       25.33       28.40      1.15 o
   7   2   9       34.73       41.11      1.93 o
   8   2   9        0.98       -1.81      1.81 o
   9   2   9        2.25        2.75      3.09 o
  -8   3   9       53.81       51.08      2.29 o
  -7   3   9       96.54       98.49      2.73 o
  -6   3   9       13.45       10.91      1.24 o
  -5   3   9      102.88       82.66      5.32 o
  -4   3   9      542.71      626.91      7.96 o
  -3   3   9      650.04      725.41      9.42 o
  -2   3   9     1590.47     1852.99     28.16 o
  -1   3   9     2059.23     2034.33     24.40 o
   0   3   9      518.91      413.90      4.97 o
   1   3   9     2056.58     2027.95     19.27 o
   2   3   9     1590.34     1831.73     19.27 o
   3   3   9      651.43      714.93      6.10 o
   4   3   9      542.56      627.05      6.07 o
   5   3   9      103.09       87.05      1.66 o
   6   3   9       13.56       13.30      1.08 o
   7   3   9       96.31      101.04      2.72 o
   8   3   9       53.79       54.32      3.37 o
   9   3   9        0.40        2.75      3.09 o
  -8   4   9       11.81       12.75      1.74 o
  -7   4   9       40.05       37.77      2.27 o
  -6   4   9      180.59      168.51      4.07 o
  -5   4   9      367.49      372.50      6.38 o
  -4   4   9      211.67      228.38      3.91 o
  -3   4   9       13.30       13.61      1.72 o
  -2   4   9     2250.78     2637.23     39.96 o
  -1   4   9      774.56      756.30      9.79 o
   0   4   9     2263.23     2520.62     38.54 o
   1   4   9      775.18      758.05      7.64 o
   2   4   9     2250.61     2580.07     24.33 o
   3   4   9       13.34       13.78      0.65 o
   4   4   9      211.45      224.26      2.77 o
   5   4   9      367.07      379.96      4.18 o
   6   4   9      180.15      167.52      2.86 o
   7   4   9       40.20       40.36      1.83 o
   8   4   9       11.90       13.74      2.30 o
  -8   5   9      100.96      100.63      4.35 o
  -7   5   9       58.95       52.39      2.70 o
  -6   5   9      120.97      130.00      3.61 o
  -5   5   9        5.86        6.01      1.58 o
  -4   5   9       35.93       39.25      1.96 o
  -3   5   9       88.95      106.91      4.91 o
  -2   5   9      354.74      318.67      4.93 o
  -1   5   9      619.38      652.52      8.75 o
   0   5   9      340.32      453.22      6.38 o
   1   5   9      618.55      647.53      7.35 o
   2   5   9      354.84      318.56      4.11 o
   3   5   9       89.01      100.56      1.60 o
   4   5   9       35.93       40.56      1.80 o
   5   5   9        5.85        4.80      0.79 o
   6   5   9      121.00      131.78      2.72 o
   7   5   9       58.77       51.23      2.29 o
   8   5   9      100.76      101.66      6.53 o
  -8   6   9       17.23       16.73      2.64 o
  -7   6   9       15.18       16.67      2.01 o
  -6   6   9      101.94       98.11      3.28 o
  -5   6   9      283.97      269.58      7.38 o
  -4   6   9       57.91       42.93      3.43 o
  -3   6   9       78.02       66.84      3.09 o
  -2   6   9       97.29      103.79      2.56 o
  -1   6   9      190.54      194.09      5.41 o
   0   6   9        0.80        4.16      0.58 o
   1   6   9      190.19      192.59      2.78 o
   2   6   9       97.56       96.89      2.09 o
   3   6   9       78.16       66.94      1.85 o
   4   6   9       57.99       48.03      1.62 o
   5   6   9      284.18      270.11      4.89 o
   6   6   9      102.05       93.33      2.84 o
   7   6   9       15.15       14.54      2.92 o
   8   6   9       17.27       20.26      4.12 o
  -8   7   9       24.22       21.29      3.78 o
  -7   7   9        3.57        1.11      2.15 o
  -6   7   9       49.56       49.35      3.13 o
  -5   7   9      255.22      232.76      6.26 o
  -4   7   9       56.37       60.45      4.46 o
  -3   7   9      668.36      631.36     10.65 o
  -2   7   9      375.45      360.05      6.79 o
  -1   7   9      118.34      121.77      5.50 o
   0   7   9      288.12      283.72      5.59 o
   1   7   9      118.56      123.80      3.27 o
   2   7   9      376.48      362.83      5.20 o
   3   7   9      668.15      642.68     10.93 o
   4   7   9       56.34       61.95      2.78 o
   5   7   9      255.03      240.79      4.68 o
   6   7   9       49.44       46.59      2.38 o
   7   7   9        3.62        5.35      2.40 o
  -8   8   9        7.78        3.43      3.43 o
  -7   8   9       48.25       42.93      4.46 o
  -6   8   9       53.04       52.55      4.81 o
  -5   8   9        3.74        5.15      2.75 o
  -4   8   9      149.49      151.31      5.84 o
  -3   8   9      285.58      280.67      5.92 o
  -2   8   9      179.33      156.67      4.00 o
  -1   8   9       65.62       65.96      2.67 o
   0   8   9     1424.57     1330.01     20.16 o
   1   8   9       65.55       62.27      2.54 o
   2   8   9      179.57      159.60      3.96 o
   3   8   9      286.36      283.48      5.81 o
   4   8   9      149.70      140.41      4.81 o
   5   8   9        3.83        4.35      1.39 o
   6   8   9       53.09       46.72      2.91 o
   7   8   9       48.31       48.75      3.27 o
   8   8   9        7.82        1.03      3.09 o
  -7   9   9       48.14       42.93      4.81 o
  -6   9   9        1.48        0.69      2.75 o
  -5   9   9      119.82      103.04      5.84 o
  -4   9   9      325.82      326.62     10.30 o
  -3   9   9       40.69       35.99      3.09 o
  -2   9   9      611.54      557.27      9.95 o
  -1   9   9      599.31      598.98     10.44 o
   0   9   9      320.84      358.57      7.04 o
   1   9   9      599.57      609.06     10.43 o
   2   9   9      610.27      563.23      9.82 o
   3   9   9       40.71       31.60      3.43 o
   4   9   9      326.42      336.24     10.30 o
   5   9   9      119.88      108.19      5.50 o
   6   9   9        1.48        3.09      2.75 o
   7   9   9       48.25       44.65      4.46 o
  -6  10   9       63.47       58.73      5.50 o
  -5  10   9       27.57       22.67      3.78 o
  -4  10   9       62.37       58.04      4.81 o
  -3  10   9      296.43      281.87      6.26 o
  -2  10   9       42.38       35.65      2.43 o
  -1  10   9       20.75       27.97      2.30 o
   0  10   9        0.89        1.37      1.46 o
   1  10   9       20.78       29.21      2.19 o
   2  10   9       42.41       38.47      3.78 o
   3  10   9      296.54      278.20      9.27 o
   4  10   9       62.45       54.27      4.81 o
   5  10   9       27.67       25.76      3.78 o
   6  10   9       63.52       60.45      5.15 o
  -6  11   9       12.92       14.42      4.12 o
  -5  11   9       24.37       24.38      4.46 o
  -4  11   9       24.86       24.73      4.12 o
  -3  11   9      117.76      113.00      5.84 o
  -2  11   9        6.96        6.75      1.70 o
  -1  11   9       39.94       31.44      2.43 o
   0  11   9      218.29      204.61      5.22 o
   1  11   9       39.73       37.13      2.54 o
   2  11   9        6.98        7.90      2.75 o
   3  11   9      117.84      112.31      5.84 o
   4  11   9       24.62       20.95      3.78 o
   5  11   9       24.37       26.79      4.12 o
   6  11   9       12.91       12.02      3.78 o
  -5  12   9       43.40       44.31      5.15 o
  -4  12   9       32.53       35.03      4.81 o
  -3  12   9      122.31      133.60      6.87 o
  -2  12   9       15.68       19.20      2.30 o
  -1  12   9       47.65       48.77      2.91 o
   0  12   9        0.05       -1.56      1.56 o
   1  12   9       47.46       53.58      4.46 o
   2  12   9       15.79       19.23      3.78 o
   3  12   9      122.25      148.37      7.21 o
   4  12   9       32.61       46.37      4.81 o
   5  12   9       43.41       44.99      5.15 o
  -3  13   9       62.41       77.96      5.50 o
  -2  13   9       24.74       28.85      4.12 o
  -1  13   9       23.73       23.30      2.54 o
   0  13   9       34.19       39.91      2.91 o
   1  13   9       23.59       28.51      4.12 o
   2  13   9       24.84       30.91      4.46 o
   3  13   9       62.08       69.38      5.50 o
   0   0  10      326.72      312.45      5.22 o
   1   0  10      201.22      203.15      3.89 o
   2   0  10       14.41       29.71      1.01 o
   3   0  10     1045.33     1004.46      9.19 o
   4   0  10       18.01       11.11      0.73 o
   5   0  10      449.42      432.96      4.95 o
   6   0  10       60.27       61.72      1.76 o
   7   0  10      175.05      197.09      3.32 o
   8   0  10       68.70       74.89      3.89 o
   9   0  10        4.97        3.43      3.43 o
  -9   1  10        5.21        1.72      3.09 o
  -8   1  10       84.23       81.20      3.89 o
  -7   1  10      179.17      178.87      3.19 o
  -6   1  10      100.47      106.43      2.50 o
  -5   1  10      103.81       94.38      2.20 o
  -4   1  10      839.77      852.83      8.02 o
  -3   1  10      484.21      508.88      6.46 o
  -2   1  10        9.85        2.88      0.64 o
  -1   1  10     2420.61     2288.33     25.28 o
   0   1  10     4650.18     4558.15     51.37 o
   1   1  10     2421.28     2297.42     23.38 o
   2   1  10        9.92        5.13      0.51 o
   3   1  10      485.17      519.73      5.47 o
   4   1  10      840.36      851.70      8.70 o
   5   1  10      103.89       92.73      1.80 o
   6   1  10      100.45      103.73      2.47 o
   7   1  10      178.96      177.94      3.58 o
   8   1  10       84.07       76.19      3.89 o
   9   1  10        5.17        2.40      3.09 o
  -8   2  10        5.52        2.58      2.19 o
  -7   2  10       11.58       15.12      1.48 o
  -6   2  10      214.15      219.56      3.84 o
  -5   2  10      107.84      109.88      2.47 o
  -4   2  10       69.59       72.07      2.01 o
  -3   2  10      927.40      932.45     10.91 o
  -2   2  10       86.73      100.34      1.97 o
  -1   2  10     4602.67     4844.20     57.22 o
   0   2  10     1115.83      990.23      9.58 o
   1   2  10     4601.69     4876.93     49.85 o
   2   2  10       86.86      102.69      1.35 o
   3   2  10      926.69      932.66      8.35 o
   4   2  10       69.92       74.80      1.44 o
   5   2  10      108.00      109.66      1.83 o
   6   2  10      213.90      215.48      2.90 o
   7   2  10       11.55       13.30      1.46 o
   8   2  10        5.49        8.34      2.30 o
   9   2  10       30.43       32.97      4.46 o
  -8   3  10       22.38       15.64      1.96 o
  -7   3  10       89.09       94.58      2.71 o
  -6   3  10      126.54      103.90      3.10 o
  -5   3  10       40.22       34.48      1.91 o
  -4   3  10      151.11      152.93      2.91 o
  -3   3  10      636.21      681.10      8.40 o
  -2   3  10     1152.63     1246.64     19.46 o
  -1   3  10     1222.24     1436.97     15.23 o
   0   3  10     2061.04     2344.74     22.21 o
   1   3  10     1220.50     1425.40     13.70 o
   2   3  10     1154.08     1244.46     13.29 o
   3   3  10      636.41      685.58      5.85 o
   4   3  10      150.90      153.95      2.09 o
   5   3  10       40.40       33.95      1.17 o
   6   3  10      126.44      104.58      1.94 o
   7   3  10       89.11       94.11      2.88 o
   8   3  10       22.33       20.05      2.54 o
   9   3  10       15.14       10.99      3.78 o
  -8   4  10      126.81      134.39      4.94 o
  -7   4  10       34.91       36.19      2.30 o
  -6   4  10      113.09      119.34      3.42 o
  -5   4  10      160.59      159.75      3.76 o
  -4   4  10     1003.71     1027.28     14.32 o
  -3   4  10     1483.17     1521.08     25.76 o
  -2   4  10      563.52      654.11     12.10 o
  -1   4  10     2645.88     2791.34     33.47 o
   0   4  10     3332.26     3578.41     47.11 o
   1   4  10     2646.09     2801.33     26.39 o
   2   4  10      563.76      646.28      6.54 o
   3   4  10     1483.21     1477.93     13.18 o
   4   4  10     1004.81     1033.77      9.59 o
   5   4  10      160.94      168.12      2.41 o
   6   4  10      112.78      120.20      2.42 o
   7   4  10       34.82       34.74      2.02 o
   8   4  10      126.94      143.22      7.56 o
  -8   5  10        0.36        0.34      2.05 o
  -7   5  10       16.53       15.75      1.96 o
  -6   5  10      135.46      151.18      3.96 o
  -5   5  10       84.90       77.22      2.76 o
  -4   5  10      680.64      677.72     12.18 o
  -3   5  10      241.25      251.82      5.57 o
  -2   5  10      342.19      367.06      7.87 o
  -1   5  10      998.12      985.52     14.45 o
   0   5  10      176.00      204.88      3.49 o
   1   5  10      998.85      978.18     10.74 o
   2   5  10      342.42      362.70      4.58 o
   3   5  10      241.38      244.37      3.28 o
   4   5  10      679.82      675.83      6.68 o
   5   5  10       84.69       82.10      1.66 o
   6   5  10      135.50      148.41      3.41 o
   7   5  10       16.53       15.43      1.64 o
   8   5  10        0.37       -2.06      2.75 o
  -8   6  10        5.59        5.68      4.29 o
  -7   6  10       42.78       37.70      3.95 o
  -6   6  10        0.01       -1.50      1.50 o
  -5   6  10       92.25       81.18      3.62 o
  -4   6  10       13.47       15.46      2.75 o
  -3   6  10      676.32      638.30     10.55 o
  -2   6  10      880.48      854.05     14.94 o
  -1   6  10      738.06      718.77      9.74 o
   0   6  10       20.37       16.53      1.69 o
   1   6  10      738.81      718.92      8.20 o
   2   6  10      881.10      846.04     10.70 o
   3   6  10      677.12      628.91     15.50 o
   4   6  10       13.53       15.42      1.40 o
   5   6  10       92.06       86.83      4.03 o
   6   6  10        0.02       -0.02      1.37 o
   7   6  10       42.80       39.90      2.72 o
   8   6  10        5.62        2.40      3.09 o
  -8   7  10       48.45       46.02      4.81 o
  -7   7  10       15.03       10.30      3.09 o
  -6   7  10       66.02       62.16      4.81 o
  -5   7  10       18.83       20.72      4.12 o
  -4   7  10      599.34      567.72     14.77 o
  -3   7  10      258.40      236.00      5.18 o
  -2   7  10      174.33      162.74      4.46 o
  -1   7  10       93.53       90.43      4.98 o
   0   7  10      225.83      238.42      4.97 o
   1   7  10       93.40       85.55      2.18 o
   2   7  10      174.87      165.91      3.01 o
   3   7  10      258.67      244.58      5.33 o
   4   7  10      600.79      579.23     10.20 o
   5   7  10       18.78       20.83      3.35 o
   6   7  10       66.05       62.85      2.67 o
   7   7  10       15.07       18.87      2.30 o
  -8   8  10        9.34       10.30      3.43 o
  -7   8  10       68.76       66.97      5.50 o
  -6   8  10       26.78       19.92      3.43 o
  -5   8  10       46.90       47.40      4.46 o
  -4   8  10      116.51       96.32      3.30 o
  -3   8  10      262.49      255.68      5.57 o
  -2   8  10      236.34      229.07      5.22 o
  -1   8  10      486.63      451.13      8.26 o
   0   8  10        4.83        1.56      1.72 o
   1   8  10      485.86      459.71      8.25 o
   2   8  10      235.92      238.13      4.94 o
   3   8  10      262.85      250.72      8.24 o
   4   8  10      116.85       91.01      4.81 o
   5   8  10       46.93       51.18      2.38 o
   6   8  10       26.77       20.58      2.30 o
   7   8  10       68.62       74.21      3.64 o
   8   8  10        9.30       10.99      3.78 o
  -7   9  10       31.71       38.47      4.81 o
  -6   9  10       23.83       24.04      4.12 o
  -5   9  10       44.50       42.24      4.12 o
  -4   9  10       16.07       19.23      3.09 o
  -3   9  10        0.35        2.67      1.56 o
  -2   9  10      128.53      131.81      5.84 o
  -1   9  10      276.28      269.78      5.83 o
   0   9  10      660.60      647.68     11.05 o
   1   9  10      276.70      270.20      8.24 o
   2   9  10      128.92      125.38      5.67 o
   3   9  10        0.35        0.34      2.06 o
   4   9  10       16.09       22.67      3.43 o
   5   9  10       44.65       43.62      4.12 o
   6   9  10       23.80       27.82      3.78 o
   7   9  10       31.66       37.78      4.12 o
  -6  10  10       14.29       15.80      3.78 o
  -5  10  10       49.11       44.65      4.46 o
  -4  10  10       19.63       18.89      3.43 o
  -3  10  10       38.54       37.52      2.64 o
  -2  10  10       84.12       77.58      3.13 o
  -1  10  10      135.28      117.69      3.76 o
   0  10  10        0.01       -1.55      1.55 o
   1  10  10      135.16      121.39      3.95 o
   2  10  10       83.66       77.62      4.81 o
   3  10  10       38.46       30.91      3.78 o
   4  10  10       19.63       18.55      3.09 o
   5  10  10       49.16       52.55      4.46 o
   6  10  10       14.23       19.58      3.78 o
  -5  11  10       27.72       23.35      4.12 o
  -4  11  10       59.79       67.66      5.15 o
  -3  11  10       48.43       44.65      4.12 o
  -2  11  10       97.29       93.83      6.18 o
  -1  11  10       25.59       28.57      2.43 o
   0  11  10        4.61        3.61      1.70 o
   1  11  10       25.66       27.10      2.30 o
   2  11  10       97.31      102.00      5.84 o
   3  11  10       48.55       39.84      4.12 o
   4  11  10       59.75       53.23      5.15 o
   5  11  10       27.68       25.07      4.12 o
  -4  12  10       26.26       32.28      4.46 o
  -3  12  10      239.30      232.52      9.27 o
  -2  12  10       42.39       50.36      3.61 o
  -1  12  10       76.44       71.96      3.40 o
   0  12  10        8.55        7.91      1.94 o
   1  12  10       76.35       74.87      5.50 o
   2  12  10       42.55       51.17      4.46 o
   3  12  10      239.10      252.78      9.27 o
   4  12  10       26.10       31.94      4.12 o
  -3  13  10       24.19       29.54      4.46 o
  -2  13  10      136.38      161.42      7.56 o
  -1  13  10        1.30        0.79      2.05 o
   0  13  10      188.53      186.66      5.46 o
   1  13  10        1.30        0.34      2.75 o
   2  13  10      136.56      156.61      7.90 o
   3  13  10       24.05       22.67      4.12 o
   1   0  11      566.42      686.37     11.03 o
   2   0  11      370.47      482.61      5.13 o
   3   0  11      116.27      148.42      2.26 o
   4   0  11       48.06       62.29      1.23 o
   5   0  11      162.14      168.00      2.99 o
   6   0  11        0.82        1.26      1.04 o
   7   0  11      163.68      163.42      3.01 o
   8   0  11        0.00       -0.36      2.05 o
   9   0  11        0.02       -0.69      3.09 o
  -8   1  11        8.77       13.02      2.54 o
  -7   1  11       77.38       75.25      2.10 o
  -6   1  11      131.50      123.62      2.75 o
  -5   1  11      884.01      846.64     10.36 o
  -4   1  11      635.82      678.49      8.43 o
  -3   1  11      441.63      399.26      5.31 o
  -2   1  11      854.75      886.91     10.28 o
  -1   1  11     1394.93     1315.91     14.79 o
   0   1  11      199.42      260.14      5.69 o
   1   1  11     1395.28     1325.38     13.81 o
   2   1  11      853.68      885.16      8.60 o
   3   1  11      442.71      406.86      5.08 o
   4   1  11      635.91      674.25      7.08 o
   5   1  11      883.96      865.87      8.94 o
   6   1  11      131.76      126.39      2.40 o
   7   1  11       77.65       73.48      2.01 o
   8   1  11        8.77       11.53      2.43 o
   9   1  11       12.79       21.98      3.78 o
  -8   2  11       78.42       71.24      3.01 o
  -7   2  11       51.67       55.65      2.10 o
  -6   2  11       73.76       76.79      2.63 o
  -5   2  11      464.30      449.70      7.74 o
  -4   2  11       21.45       24.57      1.28 o
  -3   2  11      262.73      271.40      4.03 o
  -2   2  11      654.41      646.53      8.97 o
  -1   2  11      443.78      372.64      6.43 o
   0   2  11      304.91      309.61      3.37 o
   1   2  11      445.02      372.64      4.45 o
   2   2  11      657.15      646.29      6.52 o
   3   2  11      262.79      272.19      2.88 o
   4   2  11       21.52       26.22      1.04 o
   5   2  11      463.71      456.66      4.79 o
   6   2  11       73.65       76.52      1.81 o
   7   2  11       51.69       52.24      2.27 o
   8   2  11       78.53       79.67      4.29 o
   9   2  11        1.91        3.43      3.43 o
  -8   3  11       28.89       24.15      2.16 o
  -7   3  11       63.06       56.78      2.70 o
  -6   3  11      406.81      387.81      6.87 o
  -5   3  11      183.09      162.11      3.76 o
  -4   3  11      125.89      178.62      3.26 o
  -3   3  11      716.72      848.49     11.45 o
  -2   3  11      219.07      209.60      4.49 o
  -1   3  11     1406.98     1493.76     15.92 o
   0   3  11      856.73     1044.01     10.19 o
   1   3  11     1407.53     1491.93     14.32 o
   2   3  11      220.02      211.32      2.84 o
   3   3  11      716.32      837.62      7.09 o
   4   3  11      126.19      177.20      2.32 o
   5   3  11      182.59      162.31      2.31 o
   6   3  11      407.08      396.76      4.47 o
   7   3  11       62.95       59.74      2.92 o
   8   3  11       28.97       30.56      5.50 o
  -8   4  11       41.96       41.70      3.22 o
  -7   4  11        1.85        0.18      1.81 o
  -6   4  11       17.07       15.49      1.71 o
  -5   4  11      307.73      295.17      5.52 o
  -4   4  11      913.13      911.35     12.76 o
  -3   4  11      765.93      766.92     12.95 o
  -2   4  11      640.15      754.82     12.20 o
  -1   4  11       93.23       99.81      2.24 o
   0   4  11     1272.23     1223.69     15.20 o
   1   4  11       93.65      103.80      1.60 o
   2   4  11      638.35      750.12      7.55 o
   3   4  11      765.13      750.73      7.01 o
   4   4  11      914.51      910.09      8.57 o
   5   4  11      307.41      292.89      3.50 o
   6   4  11       17.09       13.97      1.21 o
   7   4  11        1.90        2.33      1.31 o
   8   4  11       41.77       39.15      4.46 o
  -8   5  11       26.67       33.38      3.22 o
  -7   5  11       63.36       58.90      3.52 o
  -6   5  11       52.64       52.91      2.62 o
  -5   5  11       50.43       51.39      2.36 o
  -4   5  11       10.25        9.63      1.70 o
  -3   5  11       52.63       52.89      3.43 o
  -2   5  11      918.05      992.96     12.83 o
  -1   5  11     1068.46     1110.26     16.65 o
   0   5  11      660.26      704.62      9.42 o
   1   5  11     1068.13     1114.65     14.23 o
   2   5  11      918.12      986.23     10.97 o
   3   5  11       52.73       48.92      2.23 o
   4   5  11       10.26       12.59      0.83 o
   5   5  11       50.33       53.71      2.08 o
   6   5  11       52.76       52.18      2.16 o
   7   5  11       63.24       66.22      2.56 o
   8   5  11       26.65       31.60      4.12 o
  -8   6  11        6.27       10.30      3.09 o
  -7   6  11       85.29       83.88      4.00 o
  -6   6  11       34.23       30.26      2.64 o
  -5   6  11       51.15       45.76      5.50 o
  -4   6  11       50.44       41.56      3.43 o
  -3   6  11      287.79      294.99      5.92 o
  -2   6  11      546.78      523.60      8.98 o
  -1   6  11      293.81      281.94      6.95 o
   0   6  11       12.01       18.24      1.69 o
   1   6  11      293.95      278.66      3.75 o
   2   6  11      548.08      522.74      6.37 o
   3   6  11      288.92      309.52      5.11 o
   4   6  11       50.55       43.99      1.91 o
   5   6  11       51.21       45.95      2.23 o
   6   6  11       34.09       31.92      1.91 o
   7   6  11       85.37       84.96      3.78 o
   8   6  11        6.33        5.50      3.09 o
  -8   7  11        8.49        8.93      3.09 o
  -7   7  11       35.41       39.84      4.46 o
  -6   7  11       68.71       77.62      5.15 o
  -5   7  11       44.36       45.34      4.12 o
  -4   7  11       58.99       49.80      4.12 o
  -3   7  11      687.51      651.52     11.03 o
  -2   7  11      195.30      195.46      4.49 o
  -1   7  11      690.67      694.22     11.29 o
   0   7  11     4109.14     4020.25     56.71 o
   1   7  11      692.30      680.47     11.16 o
   2   7  11      195.14      193.92      3.34 o
   3   7  11      686.97      661.77     11.17 o
   4   7  11       59.30       54.05      2.54 o
   5   7  11       44.29       42.44      2.11 o
   6   7  11       69.06       83.24      2.70 o
   7   7  11       35.37       36.87      2.78 o
  -7   8  11       18.39       15.80      3.43 o
  -6   8  11       20.88       22.67      3.78 o
  -5   8  11      379.23      355.13     10.99 o
  -4   8  11       45.62       48.43      4.12 o
  -3   8  11      389.23      347.11      6.89 o
  -2   8  11      204.02      186.22      6.70 o
  -1   8  11      115.67      105.49      3.27 o
   0   8  11       42.02       41.90      2.43 o
   1   8  11      115.26      108.84      4.29 o
   2   8  11      204.33      195.21      7.21 o
   3   8  11      388.96      338.30      9.96 o
   4   8  11       45.58       39.50      3.43 o
   5   8  11      378.98      353.34      6.27 o
   6   8  11       20.93       23.54      2.58 o
   7   8  11       18.40       11.02      2.43 o
  -7   9  11        6.71        2.06      3.09 o
  -6   9  11       14.94       12.02      3.43 o
  -5   9  11       42.84       42.59      4.12 o
  -4   9  11       50.84       49.46      4.46 o
  -3   9  11      202.35      182.86      4.69 o
  -2   9  11       70.17       53.35      2.78 o
  -1   9  11       44.78       48.51      6.70 o
   0   9  11       90.08       76.19      3.16 o
   1   9  11       44.63       43.50      2.54 o
   2   9  11       70.22       52.89      3.78 o
   3   9  11      201.93      176.88      6.87 o
   4   9  11       50.72       50.49      4.46 o
   5   9  11       42.83       51.86      4.46 o
   6   9  11       14.85       14.42      3.09 o
   7   9  11        6.70       10.30      3.43 o
  -6  10  11        3.43        5.84      3.78 o
  -5  10  11       21.47       16.14      3.43 o
  -4  10  11       38.85       40.87      4.12 o
  -3  10  11       18.34       13.87      1.90 o
  -2  10  11      181.57      165.97      4.60 o
  -1  10  11      210.10      183.06      4.86 o
   0  10  11      239.85      220.02      5.33 o
   1  10  11      210.29      197.73      4.94 o
   2  10  11      181.63      163.14      6.87 o
   3  10  11       18.41       12.02      3.09 o
   4  10  11       39.13       43.62      4.12 o
   5  10  11       21.58       19.58      3.78 o
   6  10  11        3.47       -1.37      3.09 o
  -5  11  11       21.04       21.98      4.12 o
  -4  11  11       82.11       91.36      6.18 o
  -3  11  11       13.74       16.25      3.43 o
  -2  11  11       27.86       26.55      2.30 o
  -1  11  11      211.25      203.03      5.33 o
   0  11  11       10.24        7.87      1.81 o
   1  11  11      211.63      207.04      5.33 o
   2  11  11       27.92       24.04      3.43 o
   3  11  11       13.63       21.64      3.43 o
   4  11  11       82.20       91.36      5.84 o
   5  11  11       20.94       20.26      3.78 o
  -4  12  11        1.75        3.43      3.43 o
  -3  12  11        4.64        3.09      3.09 o
  -2  12  11        9.76       10.09      3.78 o
  -1  12  11       51.15       53.30      5.50 o
   0  12  11      173.92      178.80      5.10 o
   1  12  11       51.35       61.13      4.81 o
   2  12  11        9.81        7.90      3.09 o
   3  12  11        4.70        8.59      3.09 o
   4  12  11        1.77        4.81      3.43 o
  -3  13  11       91.37      109.22      6.87 o
  -2  13  11       12.66       11.83      3.43 o
  -1  13  11        8.51       13.67      2.43 o
   0  13  11        0.94       -0.07      1.81 o
   1  13  11        8.36       11.68      3.43 o
   2  13  11       12.72       12.36      3.43 o
   3  13  11       91.28      100.63      6.53 o
   0   0  12     3435.41     3670.42     54.23 o
   2   0  12      117.86      109.61      1.77 o
   3   0  12      101.54      111.69      1.87 o
   4   0  12        0.03        6.54      3.18 o
   5   0  12      499.87      532.91      9.68 o
   6   0  12      232.90      206.46      3.64 o
   7   0  12      197.08      210.59      3.83 o
   8   0  12       28.77       29.72      2.91 o
   9   0  12       31.77       27.82      4.12 o
  -8   1  12       46.40       46.12      3.52 o
  -7   1  12       27.73       28.39      1.87 o
  -6   1  12       46.74       45.01      1.77 o
  -5   1  12      326.16      312.92      4.68 o
  -4   1  12      184.97      191.89      3.34 o
  -3   1  12      825.57      852.76     10.14 o
  -2   1  12       92.26       91.59      2.08 o
  -1   1  12     1354.47     1499.40     16.65 o
   0   1  12     3212.03     3454.88     51.10 o
   1   1  12     1356.85     1493.87     15.62 o
   2   1  12       92.44       94.09      1.96 o
   3   1  12      824.25      860.18      9.65 o
   4   1  12      184.17      186.86      2.60 o
   5   1  12      326.03      322.19      3.95 o
   6   1  12       46.56       45.62      1.57 o
   7   1  12       27.64       28.83      1.62 o
   8   1  12       46.45       44.60      3.27 o
   9   1  12       22.98       29.88      4.46 o
  -8   2  12        6.99        7.08      1.82 o
  -7   2  12       96.27       91.33      2.94 o
  -6   2  12      191.60      188.20      5.83 o
  -5   2  12        4.80       10.75      1.39 o
  -4   2  12      544.13      583.24      7.53 o
  -3   2  12      212.21      236.27      3.69 o
  -2   2  12      554.07      574.17     10.32 o
  -1   2  12      865.95     1026.62     15.98 o
   0   2  12     1139.64     1034.97     10.08 o
   1   2  12      864.90     1017.35     11.04 o
   2   2  12      553.39      583.60      5.97 o
   3   2  12      212.22      230.07      2.98 o
   4   2  12      543.92      572.26      5.56 o
   5   2  12        4.83        9.08      0.76 o
   6   2  12      191.17      189.73      2.69 o
   7   2  12       96.18       90.69      2.72 o
   8   2  12        6.99        3.54      2.05 o
   9   2  12       52.83       52.89      5.15 o
  -8   3  12       11.11       15.30      2.39 o
  -7   3  12       54.03       43.53      2.88 o
  -6   3  12       96.58       93.82      3.10 o
  -5   3  12       28.57       36.42      2.04 o
  -4   3  12      363.57      349.74      5.99 o
  -3   3  12     1131.22     1160.29     13.52 o
  -2   3  12      698.01      742.37     11.63 o
  -1   3  12     1680.16     1732.44     23.05 o
   0   3  12        2.40        0.99      0.56 o
   1   3  12     1678.64     1724.75     16.53 o
   2   3  12      698.87      671.68     29.31 o
   3   3  12     1131.72     1156.35      9.56 o
   4   3  12      362.81      357.16      3.84 o
   5   3  12       28.53       31.83      1.12 o
   6   3  12       96.30       99.24      2.07 o
   7   3  12       53.90       48.96      2.88 o
   8   3  12       11.06       10.51      2.30 o
  -8   4  12       24.77       28.43      2.92 o
  -7   4  12       71.90       75.56      5.15 o
  -6   4  12       48.61       48.86      2.47 o
  -5   4  12      213.01      195.04      4.35 o
  -4   4  12      345.03      316.73      5.72 o
  -3   4  12        5.34        5.03      1.21 o
  -2   4  12      435.14      472.75      6.77 o
  -1   4  12      473.39      512.79      7.12 o
   0   4  12     2129.12     2413.23     36.71 o
   1   4  12      473.04      516.86      5.48 o
   2   4  12      435.03      475.64      4.63 o
   3   4  12        5.33        7.07      0.83 o
   4   4  12      344.68      324.22      3.60 o
   5   4  12      213.05      198.33      2.65 o
   6   4  12       48.93       50.43      1.74 o
   7   4  12       71.99       76.58      3.22 o
   8   4  12       24.69       18.20      3.78 o
  -8   5  12        5.97        3.09      2.40 o
  -7   5  12       58.03       53.38      3.37 o
  -6   5  12       37.57       36.05      2.92 o
  -5   5  12      183.81      177.21      4.27 o
  -4   5  12       82.68       77.22      3.78 o
  -3   5  12       43.12       42.24      3.43 o
  -2   5  12      222.66      236.29      4.13 o
  -1   5  12      308.93      321.28      7.49 o
   0   5  12     1088.50      950.00     12.26 o
   1   5  12      309.56      317.66      3.69 o
   2   5  12      223.08      250.89      4.21 o
   3   5  12       43.11       47.44      1.49 o
   4   5  12       82.31       78.41      1.55 o
   5   5  12      183.94      175.54      3.08 o
   6   5  12       37.74       38.02      1.87 o
   7   5  12       58.05       55.14      3.95 o
   8   5  12        5.96       12.36      3.78 o
  -8   6  12       14.76       15.80      3.78 o
  -7   6  12       58.71       53.52      3.52 o
  -6   6  12       62.98       54.95      4.46 o
  -5   6  12       27.39       19.23      3.43 o
  -4   6  12      299.19      286.09      8.93 o
  -3   6  12       34.29       38.63      2.15 o
  -2   6  12      183.70      181.13      4.24 o
  -1   6  12       97.63       89.68      2.36 o
   0   6  12      243.98      235.67      4.71 o
   1   6  12       97.50       89.60      1.73 o
   2   6  12      183.64      187.27      2.59 o
   3   6  12       34.40       34.65      2.05 o
   4   6  12      300.32      292.57      4.25 o
   5   6  12       27.44       27.65      1.45 o
   6   6  12       62.90       58.74      2.42 o
   7   6  12       58.60       58.14      3.27 o
   8   6  12       14.82       14.42      3.78 o
  -8   7  12        1.86        0.00      3.09 o
  -7   7  12       47.72       42.93      4.46 o
  -6   7  12       25.70       21.98      3.78 o
  -5   7  12      136.81      132.92      6.18 o
  -4   7  12      601.33      533.04     14.42 o
  -3   7  12      125.55      123.47      3.62 o
  -2   7  12      108.42       99.91      3.13 o
  -1   7  12      282.95      301.50      5.95 o
   0   7  12       53.07       45.54      2.39 o
   1   7  12      282.98      293.62      5.81 o
   2   7  12      108.45      107.58      2.34 o
   3   7  12      125.42      119.24      9.62 o
   4   7  12      602.32      561.20     14.08 o
   5   7  12      136.71      122.97      3.17 o
   6   7  12       25.65       25.09      2.58 o
   7   7  12       47.56       49.11      3.16 o
  -7   8  12       43.74       41.90      4.81 o
  -6   8  12        5.04        6.87      3.09 o
  -5   8  12      143.57      147.68      6.87 o
  -4   8  12       49.39       42.59      3.78 o
  -3   8  12      311.10      332.54      9.44 o
  -2   8  12      273.99      255.15      5.57 o
  -1   8  12      825.95      781.80     12.75 o
   0   8  12      283.84      289.54      6.07 o
   1   8  12      825.07      777.14     12.62 o
   2   8  12      273.58      260.89      5.43 o
   3   8  12      311.06      310.48      9.62 o
   4   8  12       49.54       42.24      3.78 o
   5   8  12      143.27      140.67      4.37 o
   6   8  12        5.04        6.18      2.75 o
   7   8  12       43.95       46.71      4.46 o
  -7   9  12        2.33       -2.06      3.09 o
  -6   9  12        2.11        0.69      3.09 o
  -5   9  12       29.85       22.67      3.78 o
  -4   9  12       52.35       47.26      2.64 o
  -3   9  12       46.32       42.11      4.98 o
  -2   9  12       87.99       71.08      3.03 o
  -1   9  12      363.65      328.78      6.92 o
   0   9  12      133.88      106.84      3.52 o
   1   9  12      363.19      341.86      7.04 o
   2   9  12       87.78       74.53      4.46 o
   3   9  12       46.42       39.50      3.78 o
   4   9  12       52.02       48.43      4.12 o
   5   9  12       29.90       32.28      3.78 o
   6   9  12        2.14        1.37      2.75 o
   7   9  12        2.32        0.00      2.75 o
  -6  10  12       43.30       44.65      4.81 o
  -5  10  12       28.81       36.06      4.46 o
  -4  10  12       24.09       27.82      3.78 o
  -3  10  12       32.39       34.89      4.64 o
  -2  10  12        0.22       -0.34      1.46 o
  -1  10  12        8.79       10.11      1.81 o
   0  10  12       77.72       77.97      3.16 o
   1  10  12        8.75        8.73      5.50 o
   2  10  12        0.22       -1.37      2.06 o
   3  10  12       32.50       32.97      3.78 o
   4  10  12       24.08       18.89      3.43 o
   5  10  12       28.73       29.88      3.78 o
   6  10  12       43.44       41.21      4.46 o
  -5  11  12        8.65        5.50      3.43 o
  -4  11  12        0.43        0.69      2.75 o
  -3  11  12       21.57       27.46      2.39 o
  -2  11  12      118.54      124.55      4.20 o
  -1  11  12       70.99       71.95      3.43 o
   0  11  12        4.66        5.40      3.43 o
   1  11  12       71.20       67.98      3.27 o
   2  11  12      118.71      136.69      6.53 o
   3  11  12       21.80       28.85      3.78 o
   4  11  12        0.43        3.43      3.09 o
   5  11  12        8.65        9.27      3.43 o
  -4  12  12       61.94       64.57      5.84 o
  -3  12  12       19.87       25.76      4.12 o
  -2  12  12       15.80       16.55      2.43 o
  -1  12  12       29.05       30.14      3.61 o
   0  12  12       71.52       81.11      3.64 o
   1  12  12       28.84       26.79      3.78 o
   2  12  12       15.72       17.86      3.78 o
   3  12  12       19.78       19.92      3.78 o
   4  12  12       62.04       67.32      5.50 o
  -2  13  12       16.63       20.07      2.67 o
  -1  13  12       88.06       99.64      4.37 o
   0  13  12       68.38       77.96      5.50 o
   1  13  12       87.77       90.67      5.84 o
   2  13  12       16.54       24.04      4.12 o
   1   0  13     2570.10     2910.12     43.37 o
   2   0  13     1039.91     1155.88     14.89 o
   3   0  13      340.18      338.99      4.05 o
   4   0  13      235.17      244.40      3.48 o
   5   0  13       19.87       20.08      0.97 o
   6   0  13      246.48      262.81      4.28 o
   7   0  13      132.58      138.62      2.99 o
   8   0  13       30.72       38.44      3.13 o
   9   0  13       13.45       16.49      4.12 o
  -8   1  13       18.56       18.84      2.54 o
  -7   1  13       79.36       82.24      2.72 o
  -6   1  13      132.00      118.81      2.79 o
  -5   1  13      215.66      222.51      4.47 o
  -4   1  13      260.79      265.21      4.20 o
  -3   1  13      314.94      319.19      5.30 o
  -2   1  13     2616.77     2853.23     30.81 o
  -1   1  13      370.74      392.48      4.88 o
   1   1  13      370.51      397.86      4.71 o
   2   1  13     2616.59     2845.27     29.57 o
   3   1  13      314.76      319.62      3.75 o
   4   1  13      260.32      266.63      4.31 o
   5   1  13      216.05      229.32      3.25 o
   6   1  13      132.01      123.42      2.62 o
   7   1  13       79.24       81.58      2.29 o
   8   1  13       18.53       18.94      2.64 o
   9   1  13       57.72       61.48      5.15 o
  -8   2  13        5.13        4.15      1.71 o
  -7   2  13       22.69       27.25      2.54 o
  -6   2  13      129.59      119.80      3.42 o
  -5   2  13     1165.38     1120.39     15.61 o
  -4   2  13      294.78      290.63      5.15 o
  -3   2  13      681.17      677.50      8.45 o
  -2   2  13     5348.36     5590.23     68.54 o
  -1   2  13      155.71      171.20      3.76 o
   0   2  13      184.53      222.45      2.61 o
   1   2  13      156.80      172.46      2.49 o
   2   2  13     5348.77     5560.79     50.61 o
   3   2  13      680.97      690.14      7.03 o
   4   2  13      294.33      284.13      3.10 o
   5   2  13     1164.44     1154.21     10.63 o
   6   2  13      129.04      119.37      3.41 o
   7   2  13       22.74       25.81      1.87 o
   8   2  13        5.13        5.23      3.95 o
   9   2  13       13.05       10.65      3.78 o
  -8   3  13        8.94        3.97      2.15 o
  -7   3  13      110.00       99.74      4.11 o
  -6   3  13       62.95       61.27      3.03 o
  -5   3  13      134.27      127.72      3.55 o
  -4   3  13       55.59       51.77      3.70 o
  -3   3  13      145.90      187.88      4.86 o
  -2   3  13      164.63      215.18      4.61 o
  -1   3  13      599.09      611.18      8.11 o
   0   3  13     2121.44     1901.49     18.15 o
   1   3  13      599.52      599.65      6.19 o
   2   3  13      165.09      206.75      3.61 o
   3   3  13      145.54      184.15      2.23 o
   4   3  13       55.24       54.45      1.18 o
   5   3  13      134.54      129.79      2.06 o
   6   3  13       62.81       63.68      1.71 o
   7   3  13      110.06      106.27      4.41 o
   8   3  13        8.90        4.81      3.43 o
  -8   4  13       17.92       17.54      2.64 o
  -7   4  13       85.16       77.36      3.76 o
  -6   4  13       32.80       37.21      2.78 o
  -5   4  13       23.59       27.19      1.91 o
  -4   4  13      564.22      542.17      8.49 o
  -3   4  13       46.57       68.19      2.67 o
  -2   4  13      374.12      355.36      5.47 o
  -1   4  13      304.57      348.79      5.27 o
   0   4  13      680.66      688.29      9.11 o
   1   4  13      304.67      350.51      3.95 o
   2   4  13      374.11      356.32      3.57 o
   3   4  13       46.54       64.33      1.08 o
   4   4  13      563.88      554.30      5.56 o
   5   4  13       23.63       25.28      1.16 o
   6   4  13       32.85       31.91      1.34 o
   7   4  13       85.25       85.89      3.30 o
   8   4  13       17.98       14.42      4.12 o
  -8   5  13       48.82       37.44      4.12 o
  -7   5  13       25.83       24.24      2.64 o
  -6   5  13      101.45       98.14      4.00 o
  -5   5  13       41.90       46.23      2.78 o
  -4   5  13      183.81      171.02      5.15 o
  -3   5  13       56.73       62.16      3.78 o
  -2   5  13      289.66      285.03      6.24 o
  -1   5  13      257.44      262.35      4.35 o
   0   5  13       70.58       56.11      1.78 o
   1   5  13      256.90      253.77      3.13 o
   2   5  13      290.11      284.28      3.51 o
   3   5  13       56.82       66.04      1.71 o
   4   5  13      184.27      182.41      3.00 o
   5   5  13       41.74       42.24      1.61 o
   6   5  13      101.03       96.59      2.67 o
   7   5  13       25.73       24.07      2.39 o
   8   5  13       48.85       53.23      4.81 o
  -8   6  13       10.17        8.24      3.09 o
  -7   6  13       21.26       24.25      2.64 o
  -6   6  13      202.23      187.18      7.56 o
  -5   6  13       12.98        8.59      2.75 o
  -4   6  13       74.56       70.75      4.46 o
  -3   6  13      188.95      193.09      4.60 o
  -2   6  13       26.39       23.66      1.81 o
  -1   6  13      527.19      469.74      8.38 o
   0   6  13      422.20      352.05      6.07 o
   1   6  13      527.36      476.87      8.58 o
   2   6  13       26.57       22.95      1.07 o
   3   6  13      189.36      194.43      4.81 o
   4   6  13       74.46       68.54      2.09 o
   5   6  13       13.02       12.36      1.29 o
   6   6  13      202.03      185.54      3.96 o
   7   6  13       21.20       22.88      2.54 o
   8   6  13       10.21       13.05      3.78 o
  -8   7  13       46.95       50.14      4.81 o
  -7   7  13        9.80        8.59      3.43 o
  -6   7  13       47.23       47.74      4.46 o
  -5   7  13      162.37      156.61      6.87 o
  -4   7  13       99.98       93.42      5.15 o
  -3   7  13       81.18       79.54      3.13 o
  -2   7  13      146.20      135.92      3.76 o
  -1   7  13       68.24       62.68      2.67 o
   0   7  13      291.56      273.78      5.59 o
   1   7  13       68.46       61.69      2.54 o
   2   7  13      145.92      132.81      3.47 o
   3   7  13       81.22       81.01      5.32 o
   4   7  13       99.85       97.54      4.81 o
   5   7  13      162.43      158.10      3.70 o
   6   7  13       47.29       42.31      2.91 o
   7   7  13        9.74       12.41      2.58 o
  -7   8  13       42.68       47.74      4.81 o
  -6   8  13        3.01        2.06      2.75 o
  -5   8  13       32.61       38.12      4.12 o
  -4   8  13      145.13      120.89      5.84 o
  -3   8  13      210.54      195.84      4.84 o
  -2   8  13      597.59      582.63     10.19 o
  -1   8  13      110.60      114.73      3.64 o
   0   8  13      259.88      202.50      4.81 o
   1   8  13      110.31      122.39      3.52 o
   2   8  13      599.25      583.62     15.97 o
   3   8  13      210.46      192.33      6.87 o
   4   8  13      145.20      125.36      5.50 o
   5   8  13       32.48       41.73      3.26 o
   6   8  13        2.91       -2.40      2.40 o
   7   8  13       42.88       42.59      4.46 o
  -7   9  13       27.61       32.28      4.81 o
  -6   9  13        5.97        7.90      3.43 o
  -5   9  13        9.07        6.53      3.09 o
  -4   9  13       21.72       22.32      3.43 o
  -3   9  13       42.87       39.69      2.54 o
  -2   9  13       19.76       16.21      1.94 o
  -1   9  13      118.48      103.26      3.52 o
   0   9  13       36.99       36.08      2.43 o
   1   9  13      118.63      111.92      3.52 o
   2   9  13       19.85       12.36      2.75 o
   3   9  13       42.70       41.90      3.78 o
   4   9  13       21.79       15.80      3.09 o
   5   9  13        9.02       13.05      3.09 o
   6   9  13        5.99        7.90      3.09 o
   7   9  13       27.44       30.57      4.12 o
  -6  10  13       28.53       24.73      4.12 o
  -5  10  13       18.54       11.68      3.43 o
  -4  10  13       41.27       48.77      4.46 o
  -3  10  13        2.52        2.11      1.65 o
  -2  10  13       96.51       88.24      3.52 o
  -1  10  13       21.96       22.52      3.78 o
   0  10  13      105.44       93.46      3.40 o
   1  10  13       21.80       23.18      2.05 o
   2  10  13       96.24       89.98      5.15 o
   3  10  13        2.54       -0.34      2.40 o
   4  10  13       41.40       40.53      4.12 o
   5  10  13       18.50       22.67      3.43 o
   6  10  13       28.42       19.58      3.78 o
  -5  11  13       27.71       25.07      4.12 o
  -4  11  13       70.57       64.23      5.15 o
  -3  11  13        3.53        2.01      1.81 o
  -2  11  13       79.85       89.07      3.52 o
  -1  11  13       88.19       83.98      3.64 o
   0  11  13      113.66      118.23      4.98 o
   1  11  13       88.16       78.99      4.81 o
   2  11  13       79.56       91.36      5.50 o
   3  11  13        3.48        4.46      2.75 o
   4  11  13       70.56       80.02      5.50 o
   5  11  13       27.60       36.41      4.46 o
  -4  12  13       37.68       38.47      4.81 o
  -3  12  13       48.41       49.80      5.15 o
  -2  12  13       42.83       47.46      3.03 o
  -1  12  13       88.35       95.34      4.13 o
   0  12  13      321.23      362.33      7.89 o
   1  12  13       88.56      106.13      5.84 o
   2  12  13       42.76       44.65      4.81 o
   3  12  13       48.45       61.48      5.50 o
   4  12  13       37.64       49.80      5.15 o
  -2  13  13       62.53       74.38      3.89 o
  -1  13  13       26.39       24.78      3.09 o
   0  13  13        0.13        0.69      2.75 o
   1  13  13       26.36       27.13      4.12 o
   2  13  13       62.56       72.81      5.50 o
   0   0  14     9287.13     9733.59    142.94 o
   1   0  14      420.38      477.65      7.91 o
   2   0  14      484.75      487.29      7.00 o
   3   0  14       88.56       74.65      1.64 o
   4   0  14      416.29      403.98      5.30 o
   5   0  14       95.74      101.30      2.22 o
   6   0  14        4.01        7.24      1.25 o
   7   0  14      143.58      136.37      2.99 o
   8   0  14        0.49        3.88      2.05 o
  -8   1  14       35.46       37.20      3.03 o
  -7   1  14       53.51       50.52      3.61 o
  -6   1  14      237.02      226.06     15.28 o
  -5   1  14      662.39      651.26     12.93 o
  -4   1  14       48.05       67.22      2.38 o
  -3   1  14     2182.00     2323.30     25.67 o
  -2   1  14     1680.73     1815.64     29.39 o
  -1   1  14      928.03     1117.45     12.55 o
   0   1  14     3231.70     3575.39     52.95 o
   1   1  14      925.52     1098.78     11.82 o
   2   1  14     1679.89     1801.74     16.99 o
   3   1  14     2182.31     2334.92     21.78 o
   4   1  14       48.04       65.68      2.78 o
   5   1  14      661.72      663.39     10.42 o
   6   1  14      236.88      232.23      3.80 o
   7   1  14       53.41       53.00      2.13 o
   8   1  14       35.42       38.07      3.03 o
   9   1  14       25.09       36.75      4.81 o
  -8   2  14        8.03        8.63      1.76 o
  -7   2  14       25.17       29.28      2.64 o
  -6   2  14      270.29      253.31      6.16 o
  -5   2  14      192.40      200.22      4.35 o
  -4   2  14      275.45      252.60      4.75 o
  -3   2  14      234.38      237.74      3.77 o
  -2   2  14      343.34      333.90      5.35 o
  -1   2  14     2907.13     3202.38     47.13 o
   0   2  14      747.51      820.17      9.13 o
   1   2  14     2906.05     3120.95     37.43 o
   2   2  14      343.94      339.06      4.80 o
   3   2  14      234.95      236.47      3.00 o
   4   2  14      275.86      258.90      3.26 o
   5   2  14      192.65      200.36      2.67 o
   6   2  14      270.71      257.50      4.04 o
   7   2  14       25.04       27.27      2.06 o
   8   2  14        8.02       10.07      2.54 o
  -8   3  14        9.15       10.16      2.39 o
  -7   3  14       12.91       11.80      2.40 o
  -6   3  14      256.28      230.57      5.92 o
  -5   3  14      118.25      111.72      3.22 o
  -4   3  14      394.17      373.86      6.46 o
  -3   3  14       31.85       32.80      1.64 o
  -2   3  14      632.18      634.07     11.03 o
  -1   3  14      140.92      177.55      3.16 o
   0   3  14       87.01       70.90      1.27 o
   1   3  14      140.78      178.91      2.04 o
   2   3  14      633.15      642.90      7.44 o
   3   3  14       31.82       34.02      1.11 o
   4   3  14      394.18      383.26      4.08 o
   5   3  14      118.45      115.30      2.07 o
   6   3  14      256.44      236.09      3.36 o
   7   3  14       12.85       18.01      1.62 o
   8   3  14        9.17        8.59      3.43 o
  -8   4  14        6.20        3.43      2.75 o
  -7   4  14        0.66        2.30      2.23 o
  -6   4  14      250.90      237.36     11.33 o
  -5   4  14       51.82       49.21      2.78 o
  -4   4  14      212.83      183.63      5.08 o
  -3   4  14       52.01       63.88      3.78 o
  -2   4  14      564.21      619.59     10.79 o
  -1   4  14      117.13      127.77      4.61 o
   0   4  14      609.75      789.79     10.36 o
   1   4  14      116.78      126.91      1.88 o
   2   4  14      564.57      605.40      5.79 o
   3   4  14       51.90       60.69      1.04 o
   4   4  14      212.91      187.30      2.61 o
   5   4  14       51.90       48.25      1.38 o
   6   4  14      250.53      242.55      3.84 o
   7   4  14        0.66        1.80      1.46 o
   8   4  14        6.20        3.78      3.09 o
  -8   5  14        8.22        8.93      3.43 o
  -7   5  14        8.19        6.01      2.19 o
  -6   5  14       17.44       13.73      2.30 o
  -5   5  14        5.54        4.12      2.40 o
  -4   5  14      104.86       95.14      4.81 o
  -3   5  14      276.16      325.59      9.27 o
  -2   5  14      444.87      416.79      7.52 o
  -1   5  14       26.84       30.94      2.52 o
   0   5  14      614.15      569.04      7.92 o
   1   5  14       26.78       27.32      0.97 o
   2   5  14      444.70      420.17      5.82 o
   3   5  14      275.89      292.39      3.93 o
   4   5  14      104.58       93.86      2.13 o
   5   5  14        5.59        8.49      1.08 o
   6   5  14       17.49       17.45      1.88 o
   7   5  14        8.17       11.33      3.43 o
   8   5  14        8.25       12.02      3.78 o
  -8   6  14       18.17       26.10      4.12 o
  -7   6  14       40.99       49.11      4.81 o
  -6   6  14       64.82       63.19      4.81 o
  -5   6  14        0.59        0.34      2.40 o
  -4   6  14       18.36       18.89      3.09 o
  -3   6  14      404.27      396.00     10.99 o
  -2   6  14      140.82      129.24      3.62 o
  -1   6  14      471.70      478.05     10.99 o
   0   6  14      780.78      819.73     15.04 o
   1   6  14      472.79      480.02      6.99 o
   2   6  14      140.88      133.82      2.73 o
   3   6  14      404.38      401.60     10.48 o
   4   6  14       18.17       18.44      2.08 o
   5   6  14        0.57        1.91      1.39 o
   6   6  14       64.66       68.75      2.47 o
   7   6  14       41.04       49.53      3.13 o
   8   6  14       18.16       22.67      4.12 o
  -8   7  14       52.65       73.50      6.18 o
  -7   7  14       19.95       16.49      3.43 o
  -6   7  14      123.68      118.83      6.53 o
  -5   7  14       39.98       37.09      4.12 o
  -4   7  14      146.74      133.26      6.18 o
  -3   7  14       26.64       18.05      1.81 o
  -2   7  14       94.18       87.17      3.03 o
  -1   7  14      982.26      909.33     14.57 o
   0   7  14        3.37       -0.17      1.21 o
   1   7  14      982.71      917.13     14.32 o
   2   7  14       94.00       92.03      2.88 o
   3   7  14       26.70       18.89      2.75 o
   4   7  14      146.46      140.81      5.84 o
   5   7  14       40.03       39.03      2.08 o
   6   7  14      123.69      119.70      7.90 o
   7   7  14       19.92       21.49      4.46 o
  -7   8  14       13.77       10.99      3.43 o
  -6   8  14       17.01       20.61      3.78 o
  -5   8  14       79.38       72.12      5.50 o
  -4   8  14      111.04      120.55      6.18 o
  -3   8  14       79.61       82.43      3.13 o
  -2   8  14       11.19        6.53      1.70 o
  -1   8  14      197.60      197.49      4.86 o
   0   8  14        3.81        5.70      2.06 o
   1   8  14      197.10      195.36      5.67 o
   2   8  14       11.23        5.97      1.56 o
   3   8  14       79.58       83.46      4.81 o
   4   8  14      110.98      112.31      5.50 o
   5   8  14       79.36       66.63      4.46 o
   6   8  14       17.05       16.83      3.09 o
   7   8  14       13.63        4.81      3.09 o
  -7   9  14       11.56        7.90      3.78 o
  -6   9  14       22.09       18.20      3.78 o
  -5   9  14       47.61       51.52      4.81 o
  -4   9  14       10.72       15.11      3.09 o
  -3   9  14      175.47      180.32      4.94 o
  -2   9  14       97.34       96.47      3.52 o
  -1   9  14      287.97      252.57      5.84 o
   0   9  14      290.94      293.22      6.19 o
   1   9  14      287.64      254.83      5.81 o
   2   9  14       97.66       91.70      5.15 o
   3   9  14      174.88      166.57      6.87 o
   4   9  14       10.78       11.68      3.09 o
   5   9  14       47.78       47.40      4.46 o
   6   9  14       22.12       25.42      3.78 o
   7   9  14       11.55        7.56      3.43 o
  -6  10  14        6.33        5.50      3.43 o
  -5  10  14       16.61       12.02      3.43 o
  -4  10  14       35.15       26.10      3.78 o
  -3  10  14       53.15       44.52      2.78 o
  -2  10  14       52.24       47.59      5.84 o
  -1  10  14       22.29       19.48      2.19 o
   0  10  14       16.17       17.18      2.06 o
   1  10  14       22.12       18.72      2.05 o
   2  10  14       52.26       45.34      4.12 o
   3  10  14       53.19       44.65      4.12 o
   4  10  14       34.99       35.03      3.78 o
   5  10  14       16.54       12.71      3.43 o
   6  10  14        6.31        1.37      3.09 o
  -5  11  14       32.97       36.75      4.81 o
  -4  11  14       10.36       14.08      3.78 o
  -3  11  14       52.50       51.24      3.03 o
  -2  11  14       83.61       95.08      3.86 o
  -1  11  14       19.08       16.96      2.75 o
   0  11  14       76.01       67.43      5.67 o
   1  11  14       18.82       23.35      3.43 o
   2  11  14       83.46       95.14      5.84 o
   3  11  14       52.48       49.11      4.46 o
   4  11  14       10.44       11.68      3.43 o
   5  11  14       33.13       35.72      4.46 o
  -4  12  14       12.73       19.23      4.12 o
  -3  12  14        9.15       11.68      3.43 o
  -2  12  14      155.70      172.73      5.33 o
  -1  12  14       49.67       52.31      3.27 o
   0  12  14       34.63       32.44      2.78 o
   1  12  14       49.79       51.86      4.81 o
   2  12  14      155.69      182.03      7.90 o
   3  12  14        9.17        8.93      3.43 o
   4  12  14       12.81       14.42      3.78 o
  -2  13  14      102.10      130.39      4.97 o
  -1  13  14        7.29       10.16      2.43 o
   0  13  14        1.40        2.40      3.09 o
   1  13  14        7.36       15.11      3.78 o
   2  13  14      101.89      126.05      7.21 o
   1   0  15        0.21        4.47      1.70 o
   2   0  15       42.44       44.29      1.64 o
   3   0  15      137.64      165.27      2.76 o
   4   0  15     1107.39     1133.62     12.79 o
   5   0  15      611.50      598.37     11.03 o
   6   0  15      964.07      971.77     16.60 o
   7   0  15       21.04       21.29      2.35 o
   8   0  15        6.01        9.60      4.12 o
  -8   1  15        9.32       12.16      2.54 o
  -7   1  15       21.60       24.93      2.64 o
  -6   1  15       93.68       91.47      3.76 o
  -5   1  15      126.90      113.07      4.29 o
  -4   1  15      748.87      737.99     13.74 o
  -3   1  15       81.70       89.89      2.19 o
  -2   1  15      335.56      353.07      5.55 o
  -1   1  15      665.97      786.30     13.23 o
   0   1  15       75.63       80.02      2.15 o
   1   1  15      666.61      772.31     10.09 o
   2   1  15      335.05      350.01      4.49 o
   3   1  15       81.28       90.96      1.70 o
   4   1  15      749.02      746.19      8.75 o
   5   1  15      127.45      117.51      2.92 o
   6   1  15       93.73       83.87      2.32 o
   7   1  15       21.71       22.77      1.52 o
   8   1  15        9.30       10.25      2.75 o
   9   1  15       10.28       13.39      3.78 o
  -8   2  15       16.71       23.34      2.72 o
  -7   2  15      223.08      194.24      5.67 o
  -6   2  15       95.74       82.46      3.62 o
  -5   2  15      250.37      225.53      7.56 o
  -4   2  15      167.16      158.77      3.70 o
  -3   2  15      595.21      595.93      7.63 o
  -2   2  15      604.21      643.26      9.17 o
  -1   2  15      503.49      607.38      8.26 o
   0   2  15      258.38      288.28      3.97 o
   1   2  15      502.84      605.78      8.12 o
   2   2  15      604.57      645.24      7.48 o
   3   2  15      595.39      588.81      6.29 o
   4   2  15      167.30      159.83      2.73 o
   5   2  15      250.42      231.89      5.60 o
   6   2  15       95.45       86.63      2.80 o
   7   2  15      223.22      193.33      4.03 o
   8   2  15       16.79       22.32      4.29 o
  -8   3  15       20.54       22.74      2.72 o
  -7   3  15       39.08       43.43      7.04 o
  -6   3  15       45.66       47.65      3.27 o
  -5   3  15      146.66      132.78      6.70 o
  -4   3  15       62.80       63.71      3.44 o
  -3   3  15      161.39      155.48      3.43 o
  -2   3  15      573.14      649.57     13.05 o
  -1   3  15      182.32      230.38      3.83 o
   0   3  15       10.63        5.07      0.47 o
   1   3  15      182.51      232.75      3.39 o
   2   3  15      573.36      648.74      7.97 o
   3   3  15      161.52      157.01      2.58 o
   4   3  15       62.67       66.14      1.88 o
   5   3  15      146.35      133.32      2.16 o
   6   3  15       45.74       47.56      1.50 o
   7   3  15       39.29       38.66      2.34 o
   8   3  15       20.47       22.32      4.46 o
  -8   4  15       41.68       54.61      4.81 o
  -7   4  15       76.87       82.77      4.11 o
  -6   4  15       27.45       28.45      2.64 o
  -5   4  15       23.19       27.40      2.39 o
  -4   4  15       98.57      104.07      5.15 o
  -3   4  15        3.13        5.89      2.75 o
  -2   4  15      821.12      830.59     19.23 o
  -1   4  15       30.09       28.80      1.45 o
   0   4  15      384.55      357.78      4.00 o
   1   4  15       30.35       29.31      0.91 o
   2   4  15      820.08      812.09      9.19 o
   3   4  15        3.10        9.04      0.99 o
   4   4  15       99.09      105.28      1.77 o
   5   4  15       23.16       26.39      1.24 o
   6   4  15       27.32       26.09      1.36 o
   7   4  15       77.05       84.67      7.04 o
   8   4  15       41.68       48.08      5.15 o
  -8   5  15        9.89       10.65      3.09 o
  -7   5  15        8.66        8.53      2.22 o
  -6   5  15       49.28       49.67      3.27 o
  -5   5  15      164.69      147.34      6.53 o
  -4   5  15       59.43       71.78      4.46 o
  -3   5  15       90.62       95.48      4.81 o
  -2   5  15      108.80      115.26      3.61 o
  -1   5  15       30.77       36.25      1.71 o
   0   5  15      111.70      105.81      4.14 o
   1   5  15       30.76       32.16      1.25 o
   2   5  15      108.55      113.04      2.00 o
   3   5  15       90.55       91.49      1.62 o
   4   5  15       59.73       71.18      1.77 o
   5   5  15      164.74      161.54      2.93 o
   6   5  15       49.13       52.09      2.12 o
   7   5  15        8.64        6.87      3.09 o
   8   5  15        9.88       13.39      3.78 o
  -8   6  15       11.50        6.87      3.43 o
  -7   6  15       18.71       17.17      3.43 o
  -6   6  15      117.47      111.96      6.18 o
  -5   6  15      496.27      454.73     13.05 o
  -4   6  15        7.60        6.87      2.40 o
  -3   6  15        7.06        8.24      2.75 o
  -2   6  15      207.69      207.09      4.84 o
  -1   6  15     2638.53     2512.16     36.55 o
   0   6  15      295.93      298.03      5.95 o
   1   6  15     2639.31     2531.86     32.48 o
   2   6  15      208.09      215.28      3.72 o
   3   6  15        6.99       11.68      2.92 o
   4   6  15        7.55        9.70      1.28 o
   5   6  15      496.25      457.83      6.09 o
   6   6  15      117.43       99.11      2.78 o
   7   6  15       18.64       17.73      5.15 o
  -7   7  15        7.15        4.46      3.09 o
  -6   7  15       36.32       44.31      4.46 o
  -5   7  15      126.63      111.62      5.84 o
  -4   7  15      221.74      181.69      7.21 o
  -3   7  15       82.82       73.18      3.03 o
  -2   7  15      608.52      572.39     10.19 o
  -1   7  15      311.18      267.36      5.70 o
   0   7  15      282.93      305.30      6.19 o
   1   7  15      312.07      267.44      5.57 o
   2   7  15      608.69      580.31      9.82 o
   3   7  15       82.77       74.87      4.46 o
   4   7  15      221.83      194.15      4.73 o
   5   7  15      126.22      116.50      3.02 o
   6   7  15       36.48       35.03      3.78 o
   7   7  15        7.13        1.37      2.75 o
  -7   8  15       28.41       23.70      4.12 o
  -6   8  15       46.98       44.99      4.81 o
  -5   8  15      190.46      173.79      7.56 o
  -4   8  15       42.95       34.00      3.78 o
  -3   8  15       24.39       22.36      2.05 o
  -2   8  15      987.25      923.50     15.05 o
  -1   8  15       64.94       63.93      2.78 o
   0   8  15      148.13      128.97      3.89 o
   1   8  15       64.99       57.93      3.78 o
   2   8  15      986.43      917.36     21.64 o
   3   8  15       24.22       24.04      3.09 o
   4   8  15       43.00       34.35      3.43 o
   5   8  15      190.31      181.69      7.21 o
   6   8  15       46.81       42.24      4.12 o
   7   8  15       28.36       26.79      4.12 o
  -6   9  15       26.02       26.10      4.12 o
  -5   9  15       37.19       35.03      4.12 o
  -4   9  15       23.06       21.98      3.78 o
  -3   9  15      180.99      185.27      4.94 o
  -2   9  15       24.70       17.00      1.94 o
  -1   9  15      191.85      184.32      8.59 o
   0   9  15       25.26       28.98      4.81 o
   1   9  15      191.90      185.61      8.59 o
   2   9  15       24.70       20.61      3.09 o
   3   9  15      181.39      179.62      7.21 o
   4   9  15       23.11       26.45      3.43 o
   5   9  15       37.26       31.94      4.12 o
   6   9  15       25.98       28.85      3.78 o
  -6  10  15        8.47        9.96      3.78 o
  -5  10  15        8.63        0.69      3.09 o
  -4  10  15        2.99        5.84      3.09 o
  -3  10  15        5.11        9.46      2.58 o
  -2  10  15       85.95       81.76      3.40 o
  -1  10  15       61.77       49.99      2.91 o
   0  10  15       39.28       41.06      5.32 o
   1  10  15       61.40       55.30      2.78 o
   2  10  15       85.64       86.21      5.15 o
   3  10  15        5.08        5.15      3.09 o
   4  10  15        2.95        3.43      3.09 o
   5  10  15        8.61        7.90      3.09 o
   6  10  15        8.43        9.96      3.43 o
  -5  11  15       59.17       63.88      5.50 o
  -4  11  15       44.09       48.77      5.15 o
  -3  11  15       24.78       25.22      2.54 o
  -2  11  15        1.70       -1.56      2.40 o
  -1  11  15       16.74       17.89      2.19 o
   0  11  15       31.07       26.46      2.43 o
   1  11  15       16.86       17.17      3.43 o
   2  11  15        1.69       -2.40      2.40 o
   3  11  15       24.85       22.32      3.78 o
   4  11  15       43.99       46.37      4.81 o
   5  11  15       59.25       62.51      5.50 o
  -3  12  15       82.38      100.97      6.18 o
  -2  12  15        1.00        0.86      2.92 o
  -1  12  15       18.90       17.00      2.43 o
   0  12  15        5.37        2.95      2.05 o
   1  12  15       18.82       17.52      3.78 o
   2  12  15        1.01        2.06      3.09 o
   3  12  15       82.31       88.95      5.84 o
  -1  13  15       11.69       13.28      2.67 o
   0  13  15      319.34      363.71     12.02 o
   1  13  15       11.71       18.55      3.78 o
   0   0  16     1222.78     1410.96     21.69 o
   1   0  16       81.45       72.86      2.74 o
   2   0  16      416.04      518.27     13.39 o
   3   0  16      154.70      173.90      3.57 o
   4   0  16     1082.92     1001.94     16.21 o
   5   0  16       16.04        9.82      1.94 o
   6   0  16      138.48      122.56      4.24 o
   7   0  16      226.27      223.76      6.06 o
   8   0  16        0.01       -1.27      2.05 o
  -8   1  16       57.85       60.51      2.89 o
  -7   1  16       13.42       10.48      2.19 o
  -6   1  16       60.77       56.13      3.13 o
  -5   1  16      852.77      839.34     27.48 o
  -4   1  16     1180.79     1203.25     16.48 o
  -3   1  16        2.03        1.43      0.89 o
  -2   1  16      192.85      238.00      8.58 o
  -1   1  16     1508.16     1579.32     24.68 o
   0   1  16      882.35      838.69     10.84 o
   1   1  16     1510.29     1596.05     19.63 o
   2   1  16      192.66      235.65      3.05 o
   3   1  16        2.05        1.18      0.61 o
   4   1  16     1178.35     1235.56     13.07 o
   5   1  16      852.15      873.15     17.27 o
   6   1  16       60.75       56.46      6.01 o
   7   1  16       13.45       11.08      1.69 o
   8   1  16       57.95       58.99      7.73 o
   9   1  16        3.44       -3.09      3.09 o
  -8   2  16       19.86       16.72      2.54 o
  -7   2  16       35.90       40.31      2.88 o
  -6   2  16      115.60      115.28      4.24 o
  -5   2  16      192.81      172.68      6.87 o
  -4   2  16      166.44      165.75      3.90 o
  -3   2  16      181.06      205.05      4.03 o
  -2   2  16      983.26      922.49     12.73 o
  -1   2  16     1326.25     1371.28     21.44 o
   0   2  16       41.55       40.55      1.30 o
   1   2  16     1326.34     1375.80     16.99 o
   2   2  16      983.42      937.04      9.31 o
   3   2  16      181.64      204.51      2.81 o
   4   2  16      166.35      172.77      2.82 o
   5   2  16      193.23      171.90      3.92 o
   6   2  16      115.69      116.78      3.02 o
   7   2  16       35.87       43.35      1.69 o
   8   2  16       19.86       16.83      3.78 o
  -8   3  16       22.89       15.46      3.43 o
  -7   3  16       30.51       41.68      3.13 o
  -6   3  16      313.89      290.40      7.14 o
  -5   3  16       22.58       19.39      2.19 o
  -4   3  16      174.63      176.56      6.35 o
  -3   3  16       31.38       30.79      2.19 o
  -2   3  16      548.02      591.57     10.43 o
  -1   3  16      995.33      967.69     15.28 o
   0   3  16      491.96      539.35      6.47 o
   1   3  16      995.91      939.81     15.73 o
   2   3  16      547.33      593.99      6.31 o
   3   3  16       31.72       33.13      1.19 o
   4   3  16      175.41      178.13      4.16 o
   5   3  16       22.43       20.33      1.34 o
   6   3  16      314.35      298.71      3.91 o
   7   3  16       30.56       42.23      2.58 o
   8   3  16       22.93       20.61      4.12 o
  -8   4  16       10.21       10.99      3.43 o
  -7   4  16       21.82       18.22      2.64 o
  -6   4  16      175.52      189.45      5.57 o
  -5   4  16      297.68      250.40      8.24 o
  -4   4  16       85.29       76.25      4.46 o
  -3   4  16      240.54      236.00      5.84 o
  -2   4  16      217.94      244.03      5.34 o
  -1   4  16      173.89      203.08      3.63 o
   0   4  16      140.42      146.28      2.05 o
   1   4  16      174.02      206.61      3.03 o
   2   4  16      218.14      242.27      4.07 o
   3   4  16      240.72      243.22      3.32 o
   4   4  16       85.43       73.93      2.31 o
   5   4  16      297.85      264.76      3.84 o
   6   4  16      175.80      193.54      3.34 o
   7   4  16       21.91       23.13      1.97 o
   8   4  16       10.21       15.46      3.78 o
  -8   5  16        8.29        7.90      3.43 o
  -7   5  16       35.45       37.65      3.27 o
  -6   5  16       15.99       18.20      3.43 o
  -5   5  16        2.48        4.12      2.75 o
  -4   5  16       36.36       37.78      3.78 o
  -3   5  16      142.45      137.72      5.84 o
  -2   5  16       75.22       62.88      2.78 o
  -1   5  16     1166.64     1122.75     16.11 o
   0   5  16      513.27      526.03      7.46 o
   1   5  16     1165.73     1115.09     14.32 o
   2   5  16       74.71       63.82      1.53 o
   3   5  16      142.13      144.54      2.42 o
   4   5  16       36.26       35.52      1.14 o
   5   5  16        2.50        8.00      1.59 o
   6   5  16       16.23       19.43      1.50 o
   7   5  16       35.51       40.53      4.46 o
   8   5  16        8.29        5.15      3.43 o
  -8   6  16       31.82       25.07      4.12 o
  -7   6  16       70.57       64.91      5.15 o
  -6   6  16        8.19        5.84      2.75 o
  -5   6  16      173.08      186.84      7.56 o
  -4   6  16       26.94       23.70      3.09 o
  -3   6  16     1642.07     1530.76     34.00 o
  -2   6  16      676.88      613.07     10.68 o
  -1   6  16      910.27      855.79     13.84 o
   0   6  16      412.92      353.97      6.80 o
   1   6  16      909.94      862.32     13.86 o
   2   6  16      678.40      624.19     10.64 o
   3   6  16     1642.01     1575.45     30.22 o
   4   6  16       27.10       28.10      1.62 o
   5   6  16      172.99      183.83      3.28 o
   6   6  16        8.11        7.37      1.58 o
   7   6  16       70.32       69.03      5.15 o
  -7   7  16        5.55        7.56      3.43 o
  -6   7  16      136.08      132.23      6.87 o
  -5   7  16       72.08       75.56      5.15 o
  -4   7  16      288.00      263.77      8.93 o
  -3   7  16      422.89      400.46     11.68 o
  -2   7  16      340.74      315.96      6.68 o
  -1   7  16      637.47      682.61     11.53 o
   0   7  16       77.28       79.73      3.61 o
   1   7  16      637.43      657.89     11.16 o
   2   7  16      340.79      316.96      6.16 o
   3   7  16      422.90      383.29     10.99 o
   4   7  16      287.73      268.55      5.95 o
   5   7  16       71.97       76.45      2.53 o
   6   7  16      136.16      143.91      6.18 o
   7   7  16        5.50        7.90      3.09 o
  -7   8  16       76.16       80.02      6.18 o
  -6   8  16       28.07       31.25      4.46 o
  -5   8  16       41.02       50.14      4.46 o
  -4   8  16       78.06       68.00      4.81 o
  -3   8  16      168.20      140.73      4.29 o
  -2   8  16      659.05      616.52     10.92 o
  -1   8  16      125.70      118.29      3.76 o
   0   8  16      214.04      222.01      5.22 o
   1   8  16      125.85      114.75      3.78 o
   2   8  16      659.22      620.27     15.80 o
   3   8  16      168.07      142.19      6.18 o
   4   8  16       77.97       75.22      4.81 o
   5   8  16       41.02       42.59      4.12 o
   6   8  16       28.04       26.45      3.78 o
   7   8  16       76.20       86.55      5.84 o
  -6   9  16        5.79       10.30      3.78 o
  -5   9  16        9.57       12.02      3.43 o
  -4   9  16       23.62       25.76      3.78 o
  -3   9  16       52.93       50.07      5.50 o
  -2   9  16       47.02       46.80      2.78 o
  -1   9  16      310.38      292.01      6.43 o
   0   9  16       80.47       85.04      6.70 o
   1   9  16      310.41      300.52      6.30 o
   2   9  16       46.98       48.43      4.12 o
   3   9  16       52.62       45.68      4.12 o
   4   9  16       23.73       28.51      3.43 o
   5   9  16        9.55        5.84      2.75 o
   6   9  16        5.83        3.78      2.75 o
  -5  10  16       57.02       49.46      4.81 o
  -4  10  16       13.91       12.36      3.43 o
  -3  10  16      111.74      114.49      4.20 o
  -2  10  16       75.16       79.67      3.61 o
  -1  10  16        8.29        5.11      1.81 o
   0  10  16       57.54       56.42      5.50 o
   1  10  16        8.37        5.59      1.81 o
   2  10  16       75.43       82.77      5.15 o
   3  10  16      112.19      119.18      6.18 o
   4  10  16       13.86        9.96      3.09 o
   5  10  16       57.03       54.61      5.15 o
  -5  11  16       47.09       53.23      5.15 o
  -4  11  16       57.13       59.07      5.50 o
  -3  11  16       36.68       39.26      2.91 o
  -2  11  16       85.84       79.46      3.64 o
  -1  11  16       49.51       42.54      2.78 o
   0  11  16       30.60       33.67      3.43 o
   1  11  16       49.76       39.84      4.12 o
   2  11  16       85.61       85.18      5.50 o
   3  11  16       36.51       34.00      4.12 o
   4  11  16       57.05       58.04      5.15 o
   5  11  16       47.24       54.27      5.50 o
  -3  12  16        3.52        1.03      3.09 o
  -2  12  16       31.19       38.23      3.03 o
  -1  12  16       45.04       49.06      3.27 o
   0  12  16       76.34       85.70      5.32 o
   1  12  16       45.11       53.58      4.81 o
   2  12  16       31.22       34.69      4.12 o
   3  12  16        3.50        7.56      3.43 o
  -1  13  16        1.66        1.37      3.09 o
   0  13  16       27.00       34.69      4.46 o
   1   0  17      813.01      856.96     11.22 o
   2   0  17     1018.63     1141.63     27.13 o
   3   0  17      137.54      146.14      3.60 o
   4   0  17        2.50        6.21      1.70 o
   5   0  17      161.71      161.70      4.73 o
   6   0  17      107.99      100.26      3.86 o
   7   0  17      147.17      137.82      4.84 o
   8   0  17       16.65       19.37      2.78 o
  -8   1  17      107.22      117.88      3.88 o
  -7   1  17        6.31        4.25      1.90 o
  -6   1  17       58.02       46.91      3.16 o
  -5   1  17      340.33      331.10      7.52 o
  -4   1  17      415.29      380.44      7.89 o
  -3   1  17      543.59      531.34      7.07 o
  -2   1  17      530.66      587.65     10.69 o
  -1   1  17      735.21      834.79     13.82 o
   0   1  17      630.31      656.82      8.58 o
   1   1  17      736.15      840.30     11.02 o
   2   1  17      529.90      587.21      6.92 o
   3   1  17      543.08      536.82      5.90 o
   4   1  17      415.29      387.94      6.89 o
   5   1  17      340.35      352.48      5.70 o
   6   1  17       57.82       46.43      3.78 o
   7   1  17        6.37       10.70      1.93 o
   8   1  17      107.18      119.14      4.84 o
  -8   2  17        0.26       -0.69      2.40 o
  -7   2  17       11.48       12.44      2.30 o
  -6   2  17      479.31      466.75      9.82 o
  -5   2  17       56.58       61.73      3.16 o
  -4   2  17      239.46      211.14      6.01 o
  -3   2  17      163.55      168.51      4.81 o
  -2   2  17      149.92      141.80      3.10 o
  -1   2  17      991.83      946.28     15.52 o
   0   2  17        2.73       13.89      1.89 o
   1   2  17      992.89      962.51     10.62 o
   2   2  17      150.07      145.20      2.26 o
   3   2  17      163.86      171.84      2.59 o
   4   2  17      239.35      218.09      3.62 o
   5   2  17       56.25       54.19      2.22 o
   6   2  17      479.39      474.10      7.59 o
   7   2  17       11.46       10.49      1.76 o
   8   2  17        0.25        0.34      3.09 o
  -8   3  17       22.13       23.70      4.12 o
  -7   3  17        9.47       14.58      2.54 o
  -6   3  17      139.23      125.11      4.60 o
  -5   3  17      175.94      176.28      5.08 o
  -4   3  17      296.01      288.16      9.27 o
  -3   3  17      547.05      538.53     13.74 o
  -2   3  17      462.79      532.29      9.59 o
  -1   3  17      327.03      371.79      7.04 o
   0   3  17      905.17      981.31     11.06 o
   1   3  17      327.12      371.79      5.62 o
   2   3  17      463.29      519.77      5.73 o
   3   3  17      546.82      546.52      7.46 o
   4   3  17      295.66      287.64      4.87 o
   5   3  17      175.85      177.68      4.96 o
   6   3  17      139.23      123.26      4.24 o
   7   3  17        9.40       12.71      3.43 o
   8   3  17       22.08       20.61      4.12 o
  -8   4  17       34.35       41.56      4.46 o
  -7   4  17       97.88      105.44      4.49 o
  -6   4  17      115.42      112.81      7.04 o
  -5   4  17       40.03       43.27      4.12 o
  -4   4  17        0.46        3.43      2.40 o
  -3   4  17       86.14       84.15      4.46 o
  -2   4  17        9.27        7.21      2.06 o
  -1   4  17       40.67       41.56      2.26 o
   0   4  17      317.01      315.35      4.91 o
   1   4  17       40.72       42.44      1.44 o
   2   4  17        9.46        9.05      0.99 o
   3   4  17       86.21       79.43      2.21 o
   4   4  17        0.44        0.77      1.15 o
   5   4  17       40.16       41.41      2.95 o
   6   4  17      115.62      112.80      3.22 o
   7   4  17       97.78      105.84      3.00 o
   8   4  17       34.34       35.03      4.81 o
  -8   5  17        3.71        1.72      3.09 o
  -7   5  17        7.67        8.73      2.54 o
  -6   5  17       36.49       41.21      4.12 o
  -5   5  17      853.18      801.27     20.26 o
  -4   5  17      204.64      194.74      7.21 o
  -3   5  17       14.98       23.01      3.09 o
  -2   5  17      517.16      495.26     13.05 o
  -1   5  17     1821.11     1864.50     27.44 o
   0   5  17      175.88      214.80      3.83 o
   1   5  17     1822.05     1852.44     22.94 o
   2   5  17      518.32      518.03      6.18 o
   3   5  17       14.91       21.09      1.07 o
   4   5  17      204.92      197.32      2.66 o
   5   5  17      852.93      818.76      8.62 o
   6   5  17       36.50       39.21      1.75 o
   7   5  17        7.69       10.30      3.43 o
  -8   6  17        1.62        4.12      3.09 o
  -7   6  17       18.05       15.11      3.43 o
  -6   6  17       63.66       69.38      5.15 o
  -5   6  17      126.20      123.99      6.18 o
  -4   6  17       68.59       75.22      4.81 o
  -3   6  17      423.44      436.87     12.02 o
  -2   6  17      287.50      287.33      6.16 o
  -1   6  17     1884.98     1884.31     33.83 o
   0   6  17      441.36      438.26      8.01 o
   1   6  17     1884.85     1868.72     27.56 o
   2   6  17      287.50      288.14      5.58 o
   3   6  17      422.43      414.20     11.33 o
   4   6  17       68.37       72.89      1.89 o
   5   6  17      126.36      132.24      3.81 o
   6   6  17       63.71       76.65      2.46 o
   7   6  17       18.04       16.83      3.78 o
  -7   7  17      166.32      151.12      7.56 o
  -6   7  17       29.78       39.50      4.46 o
  -5   7  17        0.95        3.43      2.75 o
  -4   7  17      162.66      135.32      6.53 o
  -3   7  17      222.33      231.83      8.24 o
  -2   7  17       35.61       36.25      4.81 o
  -1   7  17     1076.76     1004.06     16.02 o
   0   7  17      856.36      791.48     13.11 o
   1   7  17     1076.66      999.33     15.78 o
   2   7  17       35.72       31.61      2.19 o
   3   7  17      222.47      222.56      7.56 o
   4   7  17      162.72      150.74      3.38 o
   5   7  17        0.95        1.47      1.25 o
   6   7  17       29.73       34.35      3.78 o
   7   7  17      166.28      159.70      7.21 o
  -7   8  17       22.44       18.89      4.12 o
  -6   8  17      159.34      176.88      8.24 o
  -5   8  17       28.92       28.85      3.78 o
  -4   8  17       72.71       69.03      5.15 o
  -3   8  17      117.79       97.55      3.62 o
  -2   8  17       18.09       16.16      3.26 o
  -1   8  17      433.35      383.90      7.77 o
   0   8  17       35.34       27.44      2.19 o
   1   8  17      432.91      391.06      7.52 o
   2   8  17       17.99       19.58      3.09 o
   3   8  17      117.56      109.22      5.50 o
   4   8  17       72.63       67.46      2.88 o
   5   8  17       29.00       26.79      3.78 o
   6   8  17      159.91      156.61      6.87 o
   7   8  17       22.50       25.07      3.78 o
  -6   9  17        5.62       12.36      3.78 o
  -5   9  17       19.67       25.42      4.12 o
  -4   9  17       39.55       42.59      4.12 o
  -3   9  17      117.62      118.08      4.11 o
  -2   9  17      189.30      198.92      5.32 o
  -1   9  17        5.03        7.35      1.81 o
   0   9  17       37.20       41.29      2.54 o
   1   9  17        5.01        6.05      1.70 o
   2   9  17      189.01      194.74      7.56 o
   3   9  17      117.48      122.27      5.84 o
   4   9  17       39.60       40.87      4.12 o
   5   9  17       19.78       23.70      3.43 o
   6   9  17        5.70        8.93      3.43 o
  -5  10  17       22.56       25.42      4.12 o
  -4  10  17       43.70       41.21      4.81 o
  -3  10  17        9.20       18.80      2.92 o
  -2  10  17      122.87      127.54      7.04 o
  -1  10  17      190.78      181.37      6.01 o
   0  10  17       57.03       54.95      2.88 o
   1  10  17      190.49      183.06      7.21 o
   2  10  17      122.82      134.98      6.18 o
   3  10  17        9.22       17.17      3.43 o
   4  10  17       43.76       47.40      4.46 o
   5  10  17       22.60       29.19      4.12 o
  -4  11  17       27.07       32.97      4.81 o
  -3  11  17       25.32       28.64      2.78 o
  -2  11  17       20.08       16.02      2.43 o
  -1  11  17        8.42        8.53      4.64 o
   0  11  17       43.73       48.96      3.03 o
   1  11  17        8.40        7.21      3.09 o
   2  11  17       20.18       19.23      3.78 o
   3  11  17       25.21       30.57      4.12 o
   4  11  17       27.03       37.09      4.81 o
  -3  12  17       38.45       42.59      4.81 o
  -2  12  17       61.73       74.80      4.46 o
  -1  12  17       34.14       43.03      3.03 o
   0  12  17        1.28        0.69      2.75 o
   1  12  17       34.00       44.99      4.46 o
   2  12  17       61.69       73.84      5.84 o
   3  12  17       38.47       39.50      4.81 o
   0   0  18     2578.41     3063.89     45.85 o
   1   0  18      127.66      103.78      5.25 o
   2   0  18        6.16        6.18      1.37 o
   3   0  18       83.22       96.59      3.01 o
   4   0  18       57.85       52.26      2.88 o
   5   0  18        0.16        1.72      1.70 o
   6   0  18       99.71      103.57      4.13 o
   7   0  18       16.09       20.59      4.46 o
   8   0  18       20.86       24.04      3.78 o
  -8   1  18       39.88       38.39      3.95 o
  -7   1  18       60.93       64.19      3.76 o
  -6   1  18      176.07      153.18      4.97 o
  -5   1  18      210.60      221.41      5.70 o
  -4   1  18      460.69      521.12     11.68 o
  -3   1  18      181.51      181.69      6.53 o
  -2   1  18       67.78       76.38      2.78 o
  -1   1  18      644.57      614.44     10.99 o
   0   1  18     3272.60     3192.26     33.74 o
   1   1  18      643.97      619.36      8.45 o
   2   1  18       67.78       80.50      2.95 o
   3   1  18      181.57      183.58      2.97 o
   4   1  18      461.25      523.38      9.37 o
   5   1  18      211.37      217.43      4.24 o
   6   1  18      175.98      149.75      4.86 o
   7   1  18       60.98       68.27      3.01 o
   8   1  18       39.92       38.34      3.78 o
  -8   2  18        6.41       10.30      3.09 o
  -7   2  18       27.95       27.48      2.78 o
  -6   2  18      435.25      407.08      9.96 o
  -5   2  18       47.00       35.30      2.78 o
  -4   2  18      172.74      181.60      5.22 o
  -3   2  18      167.99      132.23      5.84 o
  -2   2  18        6.38       12.10      1.25 o
  -1   2  18      103.99       78.45      2.16 o
   0   2  18      852.99      851.97     13.84 o
   1   2  18      104.37       81.67      3.27 o
   2   2  18        6.42       11.12      0.84 o
   3   2  18      167.79      138.21      2.56 o
   4   2  18      172.70      194.65      5.16 o
   5   2  18       47.15       37.53      2.07 o
   6   2  18      434.43      409.02      8.66 o
   7   2  18       28.04       23.86      2.78 o
   8   2  18        6.40        9.62      3.43 o
  -8   3  18        5.64       10.99      3.43 o
  -7   3  18       64.59       61.48      3.62 o
  -6   3  18        9.76       10.39      3.26 o
  -5   3  18      168.15      175.60      5.22 o
  -4   3  18      135.80      134.29      5.84 o
  -3   3  18      696.89      645.69     16.14 o
  -2   3  18      247.17      254.88      5.59 o
  -1   3  18       19.20       16.21      2.58 o
   0   3  18      519.71      513.00      6.27 o
   1   3  18       19.32       11.70      1.11 o
   2   3  18      247.01      259.02      4.96 o
   3   3  18      697.01      654.31      8.53 o
   4   3  18      135.65      137.91      3.22 o
   5   3  18      168.26      175.25      3.82 o
   6   3  18        9.67       10.97      2.05 o
   7   3  18       64.62       68.35      5.15 o
   8   3  18        5.66       13.39      3.78 o
  -8   4  18       25.02       31.25      4.12 o
  -7   4  18        1.24        6.15      2.39 o
  -6   4  18       21.50       19.38      3.61 o
  -5   4  18       72.00       65.60      4.81 o
  -4   4  18      304.53      320.10      9.96 o
  -3   4  18      138.68      146.31      6.18 o
  -2   4  18        2.67       -1.72      1.72 o
  -1   4  18       85.23       73.30      2.16 o
   0   4  18       87.19       85.90      2.43 o
   1   4  18       85.10       75.51      1.79 o
   2   4  18        2.74        2.69      0.91 o
   3   4  18      138.61      140.43      6.51 o
   4   4  18      304.93      318.63      8.52 o
   5   4  18       72.22       72.44      2.56 o
   6   4  18       21.71       19.84      1.82 o
   7   4  18        1.23        6.53      3.09 o
  -8   5  18      100.77      100.97      6.18 o
  -7   5  18      115.28      116.77      6.53 o
  -6   5  18      140.27      141.85      6.87 o
  -5   5  18      537.93      516.55     14.42 o
  -4   5  18       53.11       53.23      4.12 o
  -3   5  18      327.54      319.07      9.96 o
  -2   5  18      179.65      183.40      6.87 o
  -1   5  18      395.61      388.34      7.40 o
   0   5  18       92.32       76.07      2.16 o
   1   5  18      395.87      384.44      6.45 o
   2   5  18      179.47      181.84      3.43 o
   3   5  18      328.07      306.98      4.29 o
   4   5  18       53.30       52.52      2.92 o
   5   5  18      536.90      525.98      8.95 o
   6   5  18      140.45      145.75      3.76 o
   7   5  18      115.22      121.92      6.87 o
  -7   6  18       51.50       61.82      5.15 o
  -6   6  18       21.95       20.26      3.78 o
  -5   6  18      386.41      336.93     10.99 o
  -4   6  18      264.21      248.66      8.93 o
  -3   6  18     1222.05     1179.75     27.13 o
  -2   6  18      116.64      108.92      3.62 o
  -1   6  18      223.10      244.95      5.46 o
   0   6  18       39.51       35.71      3.43 o
   1   6  18      223.68      237.20      5.22 o
   2   6  18      116.72      114.31      3.95 o
   3   6  18     1222.75     1198.85     15.72 o
   4   6  18      264.13      253.89      4.44 o
   5   6  18      385.94      339.20      5.50 o
   6   6  18       21.83       25.07      1.71 o
  -7   7  18       51.69       44.99      4.81 o
  -6   7  18       28.73       30.57      4.12 o
  -5   7  18      121.46      112.65      6.18 o
  -4   7  18      102.30       90.33      5.50 o
  -3   7  18      291.61      273.04      9.27 o
  -2   7  18      142.32      124.33      4.00 o
  -1   7  18       81.30       85.40      3.27 o
   0   7  18        9.20       16.97      3.26 o
   1   7  18       81.17       79.32      3.03 o
   2   7  18      143.03      118.68      3.47 o
   3   7  18      291.83      264.11      8.59 o
   4   7  18      102.40       97.12      2.62 o
   5   7  18      121.54      121.37      3.19 o
   6   7  18       28.75       27.48      3.78 o
   7   7  18       51.60       62.16      5.15 o
  -7   8  18       69.92       84.49      6.18 o
  -6   8  18       23.80       26.45      4.12 o
  -5   8  18       45.41       47.74      4.46 o
  -4   8  18        1.35       -1.37      2.75 o
  -3   8  18      110.88       98.57      5.50 o
  -2   8  18       24.40       21.37      2.40 o
  -1   8  18      278.78      264.37      5.95 o
   0   8  18       40.34       51.88      2.67 o
   1   8  18      278.79      259.53      5.81 o
   2   8  18       24.56       20.61      3.09 o
   3   8  18      111.07       97.88      5.50 o
   4   8  18        1.37        1.60      1.40 o
   5   8  18       45.27       44.31      4.12 o
   6   8  18       23.93       26.79      3.78 o
   7   8  18       69.79       73.84      5.15 o
  -6   9  18        2.45        0.69      3.43 o
  -5   9  18       65.52       65.60      5.15 o
  -4   9  18       73.17       65.26      5.15 o
  -3   9  18       49.56       50.63      3.13 o
  -2   9  18      376.51      334.23      7.27 o
  -1   9  18       84.48       87.59      3.64 o
   0   9  18      203.90      216.72     19.23 o
   1   9  18       84.83       82.52      4.64 o
   2   9  18      376.68      328.68     10.30 o
   3   9  18       49.53       48.43      4.46 o
   4   9  18       73.30       66.63      4.81 o
   5   9  18       65.54       59.07      5.15 o
   6   9  18        2.45        5.50      3.09 o
  -5  10  18       58.58       61.13      5.50 o
  -4  10  18       48.20       44.99      4.81 o
  -3  10  18      181.64      174.01      5.18 o
  -2  10  18       64.93       59.48      3.27 o
  -1  10  18       12.73        9.24      1.94 o
   0  10  18       69.32       58.46      3.03 o
   1  10  18       12.97       10.65      3.09 o
   2  10  18       64.92       60.79      4.81 o
   3  10  18      181.67      182.03      7.56 o
   4  10  18       48.13       54.27      4.81 o
   5  10  18       58.20       72.12      5.84 o
  -4  11  18      109.29      114.37      6.87 o
  -3  11  18       27.62       25.90      2.78 o
  -2  11  18       14.18       11.94      2.30 o
  -1  11  18       68.40       77.49      3.64 o
   0  11  18       49.01       52.51      3.27 o
   1  11  18       68.66       69.38      5.15 o
   2  11  18       14.20       12.71      3.43 o
   3  11  18       27.71       31.25      4.12 o
   4  11  18      109.42      114.37      6.53 o
  -2  12  18       62.44       66.91      3.76 o
  -1  12  18       26.37       29.79      2.91 o
   0  12  18       19.10       25.07      3.78 o
   1  12  18       26.43       27.48      4.12 o
   2  12  18       62.54       69.03      5.84 o
   3  12  18        8.95        5.84      3.78 o
   1   0  19      937.75     1004.12     13.07 o
   2   0  19     1008.49     1137.60     14.69 o
   3   0  19      250.69      283.21      6.19 o
   4   0  19       73.67       63.56      3.16 o
   5   0  19      205.96      169.59      4.97 o
   6   0  19       68.28      100.77     17.34 o
   7   0  19       40.07       42.57      3.27 o
   8   0  19       29.39       27.48      4.12 o
  -8   1  19        5.71        7.56      3.09 o
  -7   1  19      123.09      124.48      4.84 o
  -6   1  19      146.11      151.80      7.56 o
  -5   1  19      235.76      216.38      5.81 o
  -4   1  19      353.96      323.63      8.07 o
  -3   1  19      121.95      124.33      5.50 o
  -2   1  19      730.49      786.19     13.33 o
  -1   1  19      693.83      659.31     11.41 o
   0   1  19      107.51      121.26      9.71 o
   1   1  19      695.22      661.28      9.05 o
   2   1  19      729.65      778.05     10.55 o
   3   1  19      121.99      131.03      2.45 o
   4   1  19      353.35      324.97      4.51 o
   5   1  19      235.78      231.74      4.40 o
   6   1  19      146.16      157.07      5.50 o
   7   1  19      123.15      124.34      3.69 o
  -8   2  19       57.92       52.55      4.81 o
  -7   2  19        4.65        3.74      2.15 o
  -6   2  19       40.26       49.72      4.64 o
  -5   2  19       94.61      101.92      4.00 o
  -4   2  19       52.48       56.33      4.12 o
  -3   2  19      365.59      382.95     10.99 o
  -2   2  19      144.55      132.49      3.76 o
  -1   2  19      298.35      332.52      5.29 o
   0   2  19      921.09      998.39     23.87 o
   1   2  19      298.19      328.93      5.22 o
   2   2  19      144.53      132.51      2.89 o
   3   2  19      364.88      389.33      5.50 o
   4   2  19       52.54       52.89      2.22 o
   5   2  19       94.80      105.24      2.96 o
   6   2  19       40.36       37.89      2.24 o
   7   2  19        4.69        0.04      2.23 o
  -8   3  19       19.56       16.83      3.78 o
  -7   3  19       38.55       40.03      4.12 o
  -6   3  19      105.54      113.29      4.49 o
  -5   3  19       37.33       46.24      3.03 o
  -4   3  19       99.32      102.00      5.50 o
  -3   3  19       33.34       53.23      4.12 o
  -2   3  19        2.68        2.75      2.06 o
  -1   3  19      973.92      987.86     16.14 o
   0   3  19        7.39       14.63      0.88 o
   1   3  19      973.53      976.81     15.30 o
   2   3  19        2.72        2.02      1.05 o
   3   3  19       33.33       50.76      1.68 o
   4   3  19       99.17      106.64      2.82 o
   5   3  19       37.31       47.05      2.29 o
   6   3  19      105.43      103.23      4.13 o
   7   3  19       38.54       37.44      4.46 o
  -8   4  19      103.14      108.53      6.87 o
  -7   4  19       92.07       99.14      4.49 o
  -6   4  19       94.33       82.08      5.50 o
  -5   4  19      175.24      160.05      7.21 o
  -4   4  19       74.82       74.53      4.81 o
  -3   4  19       62.93       66.97      4.46 o
  -2   4  19      149.35      135.32      5.84 o
  -1   4  19       83.92       97.17      2.97 o
   0   4  19      591.97      662.82      9.05 o
   1   4  19       84.14       93.17      3.03 o
   2   4  19      149.41      140.44      3.39 o
   3   4  19       63.04       60.05      1.81 o
   4   4  19       74.64       70.76      2.42 o
   5   4  19      175.54      177.42      4.89 o
   6   4  19       94.52       87.86      3.09 o
   7   4  19       92.18       85.18      5.84 o
  -8   5  19       68.41       75.90      5.84 o
  -7   5  19       44.90       51.17      4.81 o
  -6   5  19       69.12       60.79      5.15 o
  -5   5  19       39.56       48.08      4.81 o
  -4   5  19      106.63      100.97      5.50 o
  -3   5  19       19.93       15.11      3.09 o
  -2   5  19      773.78      750.78     18.20 o
  -1   5  19      112.77       92.45      3.37 o
   0   5  19       73.92       61.22      2.07 o
   1   5  19      112.30       99.01      4.80 o
   2   5  19      774.37      762.75     10.11 o
   3   5  19       19.99       18.36      1.56 o
   4   5  19      106.55       96.09      3.52 o
   5   5  19       39.66       53.22      4.13 o
   6   5  19       69.06       57.92      2.70 o
   7   5  19       44.91       42.24      4.81 o
  -7   6  19       76.45       79.34      5.84 o
  -6   6  19       28.82       25.76      4.12 o
  -5   6  19       49.86       44.31      4.46 o
  -4   6  19       70.93       74.53      4.81 o
  -3   6  19      468.36      421.07     12.36 o
  -2   6  19      639.82      607.78     15.28 o
  -1   6  19     1249.66     1200.75     18.58 o
   0   6  19      745.63      698.86     11.78 o
   1   6  19     1249.12     1173.50     18.33 o
   2   6  19      640.07      614.30      8.52 o
   3   6  19      467.79      438.16     12.19 o
   4   6  19       71.06       74.52      1.94 o
   5   6  19       49.86       47.84      3.61 o
   6   6  19       28.73       25.42      3.43 o
  -7   7  19       71.27       68.69      5.84 o
  -6   7  19       46.00       40.87      4.46 o
  -5   7  19      251.68      236.64      9.27 o
  -4   7  19       15.64       18.55      3.43 o
  -3   7  19       53.92       47.05      4.12 o
  -2   7  19       23.42       27.00      2.40 o
  -1   7  19      178.29      171.17      4.73 o
   0   7  19     1145.04     1067.09     23.18 o
   1   7  19      178.73      173.66      4.49 o
   2   7  19       23.27       29.29      2.05 o
   3   7  19       53.87       47.74      4.12 o
   4   7  19       15.72       19.29      1.50 o
   5   7  19      251.43      258.79      5.87 o
   6   7  19       46.10       48.08      4.46 o
  -6   8  19       10.66        6.53      3.43 o
  -5   8  19        2.40        6.53      3.43 o
  -4   8  19       37.07       40.87      4.12 o
  -3   8  19      124.82      131.54      6.18 o
  -2   8  19        2.65        6.93      1.90 o
  -1   8  19       80.13       92.08      3.64 o
   0   8  19       23.86       33.60      2.30 o
   1   8  19       80.08       91.26      3.27 o
   2   8  19        2.64        4.81      2.40 o
   3   8  19      125.04      123.30      5.84 o
   4   8  19       37.10       35.97      1.96 o
   5   8  19        2.41        3.09      2.75 o
   6   8  19       10.67       10.65      3.43 o
  -6   9  19       18.59       19.92      4.46 o
  -5   9  19       28.80       26.45      4.46 o
  -4   9  19       17.79       19.23      3.78 o
  -3   9  19       21.79       21.58      2.39 o
  -2   9  19       24.44       27.02      5.32 o
  -1   9  19      325.15      298.78      6.68 o
   0   9  19      184.63      148.53      4.49 o
   1   9  19      325.60      290.83      6.54 o
   2   9  19       24.38       18.20      3.09 o
   3   9  19       21.97       19.23      3.43 o
   4   9  19       17.93       19.23      3.43 o
   5   9  19       28.91       33.31      4.12 o
   6   9  19       18.62       19.58      3.78 o
  -5  10  19       41.57       48.08      5.15 o
  -4  10  19       33.52       38.47      4.46 o
  -3  10  19       17.81       20.55      2.54 o
  -2  10  19       43.62       49.50      3.16 o
  -1  10  19        7.25       10.69      1.94 o
   0  10  19      132.87      127.03      4.24 o
   1  10  19        7.29        9.62      3.09 o
   2  10  19       43.71       40.87      4.12 o
   3  10  19       17.90       17.86      3.43 o
   4  10  19       33.54       32.97      4.12 o
   5  10  19       41.49       42.59      4.81 o
  -4  11  19       28.60       31.60      4.46 o
  -3  11  19        3.63        1.70      2.05 o
  -2  11  19        5.88        2.88      1.90 o
  -1  11  19       87.65       93.10      3.89 o
   0  11  19       11.51       11.84      2.30 o
   1  11  19       87.77       95.14      5.84 o
   2  11  19        5.92        5.84      3.09 o
   3  11  19        3.73        2.06      3.09 o
   4  11  19       28.60       40.53      4.46 o
  -2  12  19       56.59       65.03      3.89 o
  -1  12  19        3.48        0.17      3.95 o
   0  12  19       58.77       54.61      4.81 o
   1  12  19        3.50        3.43      3.09 o
   2  12  19       56.42       62.16      5.50 o
   0   0  20       88.64      103.64      5.84 o
   1   0  20       74.77       98.99      2.36 o
   3   0  20      177.29      155.64      3.96 o
   4   0  20      282.23      262.64      6.30 o
   5   0  20       45.00       57.29      3.27 o
   6   0  20        0.01        2.16      2.05 o
   7   0  20       10.31       13.65      2.54 o
   8   0  20       62.58       63.54      5.50 o
  -8   1  20       30.50       32.28      4.46 o
  -7   1  20       80.69       76.23      3.96 o
  -6   1  20       25.34       23.36      2.92 o
  -5   1  20       54.97       61.39      3.40 o
  -4   1  20      429.05      441.91      9.10 o
  -3   1  20      105.35       95.48      5.15 o
  -1   1  20      209.24      281.73      7.55 o
   0   1  20        1.53        2.28      0.79 o
   1   1  20      208.81      279.90      4.62 o
   3   1  20      105.41       90.40      2.47 o
   4   1  20      428.37      456.84      5.91 o
   5   1  20       54.71       60.57      3.40 o
   6   1  20       25.32       29.41      2.67 o
   7   1  20       80.67       84.92      3.29 o
  -8   2  20       61.11       60.79      5.50 o
  -7   2  20       36.69       42.83      3.27 o
  -6   2  20       72.78       75.50      4.00 o
  -5   2  20      454.03      424.63      9.22 o
  -4   2  20       99.94       98.23      5.50 o
  -3   2  20       17.18       27.82      3.43 o
  -2   2  20      248.28      244.88      7.90 o
  -1   2  20       31.30       47.40      3.43 o
   0   2  20       54.60       62.67      2.22 o
   1   2  20       31.19       34.73      2.05 o
   2   2  20      248.73      243.52      4.28 o
   3   2  20       17.17       31.13      3.37 o
   4   2  20      100.19       93.73      3.55 o
   5   2  20      454.37      434.97     12.42 o
   6   2  20       72.67       66.94      3.52 o
   7   2  20       36.61       48.83      3.27 o
  -8   3  20       78.12       73.84      5.50 o
  -7   3  20       76.31       83.20      8.41 o
  -6   3  20       20.00       29.14      4.46 o
  -5   3  20       64.81       61.48      4.81 o
  -4   3  20      220.57      227.02      8.24 o
  -3   3  20      145.16      168.29      6.87 o
  -2   3  20        1.33        9.27      2.40 o
  -1   3  20       38.60       50.13      3.61 o
   0   3  20      597.44      536.42     14.94 o
   1   3  20       38.44       50.87      2.30 o
   2   3  20        1.31        2.79      1.11 o
   3   3  20      144.92      172.52      3.03 o
   4   3  20      220.02      231.60      5.05 o
   5   3  20       64.83       63.36      3.12 o
   6   3  20       20.13       27.14      2.78 o
   7   3  20       76.35       85.18      6.18 o
  -8   4  20      123.90      138.41      7.56 o
  -7   4  20       57.50       65.40      3.96 o
  -6   4  20      116.54      122.96      6.53 o
  -5   4  20      214.53      192.68      7.90 o
  -4   4  20      234.21      238.70      8.59 o
  -3   4  20      791.29      765.55     18.89 o
  -2   4  20       16.91       15.11      2.75 o
  -1   4  20      243.51      233.55      5.33 o
   0   4  20      231.56      218.24      3.88 o
   1   4  20      243.78      232.41      4.80 o
   2   4  20       16.74       13.71      1.39 o
   3   4  20      790.86      775.69      9.04 o
   4   4  20      234.45      247.11      8.30 o
   5   4  20      214.14      195.20      4.27 o
   6   4  20      116.36      122.06      3.48 o
   7   4  20       57.53       67.66      5.50 o
  -7   5  20       97.57       90.67      6.18 o
  -6   5  20       66.54       68.00      5.15 o
  -5   5  20       99.42      103.04      5.84 o
  -4   5  20      653.22      583.18     15.80 o
  -3   5  20      147.83      139.10      6.53 o
  -2   5  20       19.05       18.89      3.09 o
  -1   5  20       22.43       18.15      4.98 o
   0   5  20     2354.09     2203.70     27.10 o
   1   5  20       22.39       16.81      1.45 o
   2   5  20       19.18       18.25      1.81 o
   3   5  20      147.86      149.65      4.49 o
   4   5  20      653.20      606.58     12.88 o
   5   5  20       99.44      109.43      3.23 o
   6   5  20       66.67       62.82      3.15 o
   7   5  20       97.70      106.47      6.18 o
  -7   6  20       48.23       45.68      5.15 o
  -6   6  20      126.57      120.55      6.87 o
  -5   6  20       86.84       82.08      5.50 o
  -4   6  20      124.85      132.23      6.53 o
  -3   6  20      172.73      190.27      7.56 o
  -2   6  20      188.09      175.50      7.21 o
  -1   6  20      626.79      532.79      9.83 o
   0   6  20      256.06      249.20      5.59 o
   1   6  20      625.61      544.83      9.59 o
   2   6  20      188.29      171.27      4.10 o
   3   6  20      172.91      184.32      3.94 o
   4   6  20      124.83      114.44      4.00 o
   5   6  20       87.12       80.86      4.12 o
   6   6  20      126.21      133.26      6.18 o
  -7   7  20       39.78       46.71      5.50 o
  -6   7  20        9.66        7.21      3.43 o
  -5   7  20       51.63       55.98      5.15 o
  -4   7  20      249.55      231.49      8.93 o
  -3   7  20       97.75       95.48      5.50 o
  -2   7  20       44.48       47.52      4.46 o
  -1   7  20      318.47      342.04      7.16 o
   0   7  20      420.90      409.75      8.01 o
   1   7  20      318.55      350.87      7.03 o
   2   7  20       44.60       42.93      3.78 o
   3   7  20       97.47       98.57      5.50 o
   4   7  20      249.58      235.69      5.44 o
   5   7  20       51.44       51.86      3.16 o
   6   7  20        9.66        5.84      3.09 o
  -6   8  20       10.30        5.84      3.43 o
  -5   8  20       30.32       32.28      4.12 o
  -4   8  20       55.24       39.84      4.12 o
  -3   8  20      126.49      122.96      6.18 o
  -2   8  20      215.52      205.58      5.46 o
  -1   8  20      238.57      231.63      9.10 o
   0   8  20       62.55       50.24      2.78 o
   1   8  20      238.35      242.57      5.57 o
   2   8  20      215.42      195.77      7.56 o
   3   8  20      126.31      109.56      5.50 o
   4   8  20       55.28       41.67      5.67 o
   5   8  20       30.26       38.47      4.12 o
   6   8  20       10.32       12.71      3.43 o
  -5   9  20        5.47        4.81      3.43 o
  -4   9  20        6.11        5.50      3.09 o
  -3   9  20       27.52       29.19      4.12 o
  -2   9  20       26.84       33.33      2.67 o
  -1   9  20        5.38        3.66      4.29 o
   0   9  20       46.32       39.33      2.67 o
   1   9  20        5.47        4.60      3.09 o
   2   9  20       26.94       35.03      3.78 o
   3   9  20       27.62       23.70      3.43 o
   4   9  20        6.11        5.50      3.09 o
   5   9  20        5.51        5.15      3.09 o
  -5  10  20       44.00       52.20      5.15 o
  -4  10  20       23.24       21.29      3.78 o
  -3  10  20      155.74      148.36      9.44 o
  -2  10  20       58.18       52.58      4.12 o
  -1  10  20       61.46       65.17      3.27 o
   0  10  20       32.25       31.87      2.54 o
   1  10  20       61.25       71.78      4.81 o
   2  10  20       58.26       52.89      4.81 o
   3  10  20      155.85      148.37      6.87 o
   4  10  20       23.25       22.67      3.78 o
   5  10  20       43.97       49.80      5.15 o
  -3  11  20       65.08       73.50      3.86 o
  -2  11  20       70.73       77.61      5.15 o
  -1  11  20       20.61       18.21      2.43 o
   0  11  20        0.80        0.07      1.81 o
   1  11  20       20.43       16.14      3.43 o
   2  11  20       70.68       70.41      5.84 o
   3  11  20       65.24       79.34      5.50 o
  -1  12  20       27.58       35.08      3.26 o
   0  12  20        2.77       -0.34      3.09 o
   1  12  20       27.66       30.22      4.12 o
   1   0  21       90.76      117.56      3.52 o
   2   0  21      227.73      242.12      5.33 o
   3   0  21       87.68       92.52      3.22 o
   4   0  21      305.95      273.95      5.10 o
   5   0  21        0.02        1.03      1.94 o
   6   0  21       52.16       68.12      3.76 o
   7   0  21       27.76       28.51      3.61 o
   8   0  21       67.30       80.02      5.84 o
  -8   1  21      228.99      233.55      9.27 o
  -7   1  21       42.26       54.89      5.84 o
  -6   1  21       71.39       70.00      4.00 o
  -5   1  21      165.97      166.82      5.32 o
  -4   1  21      253.48      235.26      8.59 o
  -3   1  21       79.23       94.45      5.15 o
  -2   1  21      434.28      382.95     10.65 o
  -1   1  21      238.95      231.56      5.22 o
   0   1  21       14.56       17.85      1.36 o
   1   1  21      238.07      236.59      6.35 o
   2   1  21      434.96      373.59      7.27 o
   3   1  21       78.95       89.65      3.78 o
   4   1  21      253.20      234.22      4.55 o
   5   1  21      165.75      172.51      5.22 o
   6   1  21       71.29       69.24      4.98 o
   7   1  21       42.28       46.36      3.52 o
  -8   2  21       57.96       42.59      4.81 o
  -7   2  21       25.65       29.70      3.03 o
  -6   2  21       97.00      115.09      4.60 o
  -5   2  21       65.33       62.56      3.64 o
  -4   2  21      625.74      618.90     16.49 o
  -3   2  21      109.24       89.64      5.15 o
  -2   2  21       76.77       94.45      5.15 o
  -1   2  21       95.12       92.39      4.81 o
   0   2  21      314.65      303.61      8.93 o
   1   2  21       94.91       87.59      3.16 o
   2   2  21       76.73       95.93      2.56 o
   3   2  21      109.75      103.45      2.33 o
   4   2  21      626.26      632.68     17.64 o
   5   2  21       65.41       67.89      2.62 o
   6   2  21       96.87      115.17      7.90 o
   7   2  21       25.61       24.69      3.03 o
  -8   3  21       62.92       68.69      5.84 o
  -7   3  21        7.41        6.18      2.39 o
  -6   3  21       30.36       22.92      5.67 o
  -5   3  21        6.25        9.62      3.09 o
  -4   3  21       64.97       59.76      4.46 o
  -3   3  21     1049.45      971.97     23.35 o
  -2   3  21      160.38      173.44      6.87 o
  -1   3  21      441.82      384.38      8.59 o
   0   3  21      325.12      262.05      8.24 o
   1   3  21      442.73      383.25      7.28 o
   2   3  21      160.27      184.67      3.69 o
   3   3  21     1050.48     1002.60     16.31 o
   4   3  21       64.66       56.32      2.42 o
   5   3  21        6.22       14.54      1.66 o
   6   3  21       30.28       30.91      4.81 o
   7   3  21        7.40       10.65      3.78 o
  -8   4  21       56.21       54.61      5.50 o
  -7   4  21      242.27      236.64      9.62 o
  -6   4  21       58.89       53.58      4.81 o
  -5   4  21       76.08       75.56      5.15 o
  -4   4  21       36.85       36.06      4.12 o
  -3   4  21       19.46       33.31      3.78 o
  -2   4  21      166.33      172.07      6.87 o
  -1   4  21      164.22      201.26      7.21 o
   0   4  21      972.74     1045.12     14.81 o
   1   4  21      164.19      200.11      4.73 o
   2   4  21      166.18      170.16      3.56 o
   3   4  21       19.47       33.60      4.44 o
   4   4  21       36.73       37.75      2.11 o
   5   4  21       76.18       83.30      2.96 o
   6   4  21       58.90       53.14      6.87 o
   7   4  21      242.19      247.97      9.96 o
  -7   5  21       89.44       87.58      6.18 o
  -6   5  21        4.79        0.69      2.75 o
  -5   5  21      120.96      136.69      6.87 o
  -4   5  21      266.78      264.11      9.27 o
  -3   5  21     1317.37     1238.48     28.51 o
  -2   5  21      665.01      611.69     15.80 o
  -1   5  21      866.06      777.94     13.23 o
   0   5  21      325.60      297.02      6.31 o
   1   5  21      864.41      803.15     10.71 o
   2   5  21      664.21      623.80     10.68 o
   3   5  21     1315.58     1251.33     19.67 o
   4   5  21      266.09      265.42      6.19 o
   5   5  21      121.04      136.71      4.35 o
   6   5  21        4.79        3.43      1.94 o
  -7   6  21       30.00       35.38      4.81 o
  -6   6  21       30.22       25.76      4.12 o
  -5   6  21        6.69        3.43      3.09 o
  -4   6  21       72.93       64.57      4.81 o
  -3   6  21      425.63      385.35     11.68 o
  -2   6  21      163.01      143.91      6.18 o
  -1   6  21       26.45       34.99      2.75 o
   0   6  21       16.95       21.05      2.05 o
   1   6  21       26.65       34.25      5.15 o
   2   6  21      162.79      151.49      4.11 o
   3   6  21      425.75      374.24      7.76 o
   4   6  21       73.04       67.40      3.27 o
   5   6  21        6.78        6.01      1.94 o
   6   6  21       30.16       28.16      3.78 o
  -6   7  21       23.94       32.97      4.46 o
  -5   7  21      172.72      177.22      7.90 o
  -4   7  21       52.86       56.67      4.81 o
  -3   7  21       91.48       82.77      5.50 o
  -2   7  21      151.66      138.06      8.59 o
  -1   7  21      165.44      172.04      4.73 o
   0   7  21       82.96       92.23      3.40 o
   1   7  21      165.93      166.68      4.49 o
   2   7  21      152.02      131.20      5.84 o
   3   7  21       91.37       81.06      2.60 o
   4   7  21       52.74       55.65      4.12 o
   5   7  21      172.54      166.68      6.35 o
   6   7  21       23.89       37.78      4.12 o
  -6   8  21       16.05       15.46      3.78 o
  -5   8  21       58.50       63.54      5.15 o
  -4   8  21        5.98        4.46      2.75 o
  -3   8  21       12.67       19.92      3.78 o
  -2   8  21      253.82      251.96      9.79 o
  -1   8  21       44.82       44.32      2.78 o
   0   8  21       68.10       42.69      2.78 o
   1   8  21       44.70       46.53      3.95 o
   2   8  21      253.96      229.77      8.59 o
   3   8  21       12.71       16.49      3.09 o
   4   8  21        5.99        4.95      2.05 o
   5   8  21       58.17       60.79      4.81 o
   6   8  21       15.97       27.13      4.12 o
  -5   9  21       68.74       74.87      5.84 o
  -4   9  21      110.22      102.69      6.18 o
  -3   9  21       27.54       29.54      4.12 o
  -2   9  21       59.62       50.19      3.03 o
  -1   9  21       12.81       11.64      2.05 o
   0   9  21       32.66       31.91      2.54 o
   1   9  21       12.80       11.68      2.75 o
   2   9  21       59.80       52.89      4.46 o
   3   9  21       27.46       27.48      3.78 o
   4   9  21      110.44      101.66      4.13 o
   5   9  21       68.95       74.53      5.50 o
  -4  10  21        0.03        2.06      3.43 o
  -3  10  21        5.48        3.78      3.09 o
  -2  10  21       20.38       27.13      4.12 o
  -1  10  21        0.18       -0.57      3.43 o
   0  10  21       55.23       53.31      3.61 o
   1  10  21        0.17       -2.40      2.40 o
   2  10  21       20.24       24.38      3.78 o
   3  10  21        5.43        3.78      3.43 o
   4  10  21        0.03       -3.09      3.09 o
  -3  11  21        1.84        2.40      2.19 o
  -2  11  21       10.30       13.09      2.43 o
  -1  11  21       99.40      115.46      4.37 o
   0  11  21        1.06        0.69      2.75 o
   1  11  21       99.29      117.46      6.53 o
   2  11  21       10.25       19.92      3.78 o
   3  11  21        1.85        5.50      3.43 o
  -1  12  21       71.86       91.82      4.24 o
   0  12  21        6.06        9.62      3.78 o
   1  12  21       71.74       90.67      6.18 o
   0   0  22      776.99      837.33     19.58 o
   1   0  22       36.04       56.72      3.26 o
   3   0  22        4.39        8.75      1.65 o
   4   0  22      151.22      145.72      3.53 o
   5   0  22       92.80      107.63      4.13 o
   6   0  22       47.55       47.19      3.52 o
   7   0  22       63.29       59.19      3.76 o
   8   0  22       20.44       21.98      4.12 o
  -8   1  22       70.13       75.56      5.84 o
  -7   1  22      111.84      115.71      4.97 o
  -6   1  22       38.84       28.80      2.91 o
  -5   1  22       59.46       72.31      3.76 o
  -4   1  22       54.99       61.13      4.81 o
  -3   1  22      407.13      401.15     11.68 o
  -2   1  22      589.18      531.66     14.08 o
  -1   1  22      359.95      365.61      7.16 o
   0   1  22      203.80      250.20      5.59 o
   1   1  22      361.17      371.72     11.16 o
   2   1  22      588.86      536.49      9.57 o
   3   1  22      406.63      379.64      7.48 o
   4   1  22       55.03       57.69      2.42 o
   5   1  22       59.64       75.76      5.32 o
   6   1  22       38.79       25.86      4.81 o
   7   1  22      111.88      118.73     13.39 o
  -8   2  22       20.82       26.79      4.46 o
  -7   2  22       63.47       63.79      3.86 o
  -6   2  22      131.93      121.77      4.84 o
  -5   2  22       69.40       70.06      5.50 o
  -4   2  22      440.84      404.24     12.36 o
  -3   2  22       53.66       55.98      4.46 o
  -2   2  22      309.35      303.61      9.62 o
  -1   2  22      758.45      718.50     17.52 o
   0   2  22       53.91       63.84      3.43 o
   1   2  22      756.92      728.94     12.26 o
   2   2  22      309.98      311.83      6.54 o
   3   2  22       53.49       57.24      3.05 o
   4   2  22      440.69      430.87     10.32 o
   5   2  22       69.55       80.79      4.23 o
   6   2  22      132.04      118.35      7.73 o
   7   2  22       63.48       62.79      3.89 o
  -8   3  22       27.58       37.44      4.81 o
  -7   3  22       13.69       13.05      4.12 o
  -6   3  22        0.09        0.34      3.09 o
  -5   3  22      323.28      285.41     10.30 o
  -4   3  22      443.70      445.11     13.05 o
  -3   3  22      303.26      298.80      9.96 o
  -2   3  22      691.84      733.27     18.20 o
  -1   3  22      993.00     1000.90     16.38 o
   0   3  22      181.66      176.53      6.87 o
   1   3  22      993.34      970.58     12.76 o
   2   3  22      691.71      744.92     10.10 o
   3   3  22      303.54      305.33      4.57 o
   4   3  22      443.09      462.82      7.38 o
   5   3  22      322.99      301.90      6.32 o
   6   3  22        0.09        1.20      2.19 o
   7   3  22       13.76       14.42      5.84 o
  -7   4  22      158.32      151.81      7.56 o
  -6   4  22       16.72       14.77      3.43 o
  -5   4  22       65.34       63.19      5.15 o
  -4   4  22       63.14       60.10      4.81 o
  -3   4  22      527.19      497.66     14.08 o
  -2   4  22      254.72      259.31      8.93 o
  -1   4  22     1140.72     1149.19     25.76 o
   0   4  22     1207.28     1174.29     15.19 o
   1   4  22     1141.30     1109.52     17.49 o
   2   4  22      254.19      264.96      4.75 o
   3   4  22      527.59      518.85      8.52 o
   4   4  22       63.15       65.38      2.58 o
   5   4  22       65.33       64.01      3.11 o
   6   4  22       16.70       17.36      2.43 o
   7   4  22      158.41      162.11      7.90 o
  -7   5  22      103.66       99.94      6.87 o
  -6   5  22        0.63        3.43      3.09 o
  -5   5  22       48.06       44.31      4.46 o
  -4   5  22       40.80       38.47      4.12 o
  -3   5  22       31.94       38.12      3.78 o
  -2   5  22        4.80        8.59      3.09 o
  -1   5  22      229.57      207.10      7.56 o
   0   5  22      469.18      455.17      8.62 o
   1   5  22      230.33      222.76      5.10 o
   2   5  22        4.81        3.09      1.46 o
   3   5  22       31.93       31.04      2.30 o
   4   5  22       40.53       42.20      5.50 o
   5   5  22       47.77       50.86      3.61 o
   6   5  22        0.64       -0.21      1.90 o
  -7   6  22       21.16       28.51      4.81 o
  -6   6  22       14.33       16.14      3.78 o
  -5   6  22       28.03       31.60      4.12 o
  -4   6  22      162.15      170.69      7.56 o
  -3   6  22      341.09      298.80     10.30 o
  -2   6  22       14.15       21.98      3.09 o
  -1   6  22      870.19      817.54     13.72 o
   0   6  22      180.77      159.84     12.54 o
   1   6  22      869.14      823.01     13.60 o
   2   6  22       14.26       18.02      1.41 o
   3   6  22      341.00      321.40      6.92 o
   4   6  22      162.36      174.09      4.97 o
   5   6  22       28.02       31.00      2.64 o
   6   6  22       14.21       18.55      3.43 o
  -6   7  22       40.13       42.59      4.81 o
  -5   7  22       47.55       33.66      4.46 o
  -4   7  22       34.33       25.07      3.78 o
  -3   7  22       45.56       49.11      4.46 o
  -2   7  22      236.71      221.53      8.24 o
  -1   7  22      171.19      149.90      5.50 o
   0   7  22       67.66       84.04      3.27 o
   1   7  22      171.23      150.76      4.24 o
   2   7  22      236.40      213.63      7.56 o
   3   7  22       45.22       39.84      3.78 o
   4   7  22       34.12       26.90      2.54 o
   5   7  22       47.50       41.28      4.12 o
   6   7  22       40.19       45.34      4.46 o
  -6   8  22       90.68       95.82      6.87 o
  -5   8  22       14.69       23.35      3.78 o
  -4   8  22       16.28       17.86      3.78 o
  -3   8  22       24.49       29.88      3.78 o
  -2   8  22       12.98        5.58      2.06 o
  -1   8  22       61.52       53.54      4.12 o
   0   8  22       22.75       11.38      1.94 o
   1   8  22       61.33       51.79      3.78 o
   2   8  22       12.99       10.30      2.75 o
   3   8  22       24.54       29.88      3.78 o
   4   8  22       16.26       17.54      2.43 o
   5   8  22       14.59       13.60      3.26 o
   6   8  22       90.67       93.08      5.84 o
  -5   9  22      108.74      114.71      6.87 o
  -4   9  22       43.65       54.95      5.15 o
  -3   9  22       28.32       31.60      4.46 o
  -2   9  22        4.66        4.81      2.06 o
  -1   9  22       65.96       65.87      3.43 o
   0   9  22      123.72      113.24      4.00 o
   1   9  22       66.04       62.16      4.46 o
   2   9  22        4.65        3.78      2.75 o
   3   9  22       28.35       33.31      3.78 o
   4   9  22       43.93       43.53      4.29 o
   5   9  22      108.89      112.65      6.53 o
  -4  10  22        7.46        7.90      3.43 o
  -3  10  22       24.69       19.92      4.12 o
  -2  10  22        5.68        4.06      3.95 o
  -1  10  22       51.78       50.65      5.50 o
   0  10  22        4.08        4.02      2.05 o
   1  10  22       51.65       54.61      4.46 o
   2  10  22        5.71        2.40      2.75 o
   3  10  22       24.68       24.73      3.78 o
   4  10  22        7.48       -0.34      3.09 o
  -3  11  22      178.89      219.81      9.27 o
  -2  11  22       55.52       52.62      3.52 o
  -1  11  22       14.70       18.53      2.54 o
   0  11  22        0.31        0.34      2.75 o
   1  11  22       14.75       22.67      3.78 o
   2  11  22       55.45       53.58      4.81 o
   3  11  22      178.92      203.32      8.93 o
   1   0  23      618.20      567.48     10.08 o
   2   0  23     2372.18     2172.18     32.17 o
   3   0  23      165.76      181.34      4.69 o
   4   0  23      720.12      683.32     11.98 o
   5   0  23       22.41       23.54      2.67 o
   6   0  23      260.36      266.16      7.16 o
   7   0  23       22.89       24.19      3.13 o
   8   0  23       79.89       78.99      6.18 o
  -8   1  23       36.22       42.93      5.15 o
  -7   1  23       34.97       35.40      3.61 o
  -6   1  23       48.07       50.32      3.52 o
  -5   1  23       14.69       21.34      2.67 o
  -4   1  23      173.34      171.04      7.21 o
  -3   1  23      760.38      724.68     18.55 o
  -2   1  23       30.91       43.01      9.62 o
  -1   1  23       25.74       42.92      7.04 o
   0   1  23      720.73      651.28     11.29 o
   1   1  23       25.67       49.33      2.67 o
   2   1  23       30.72       46.58      2.78 o
   3   1  23      760.47      737.61     12.49 o
   4   1  23      173.58      181.77      5.32 o
   5   1  23       14.71       20.21      2.67 o
   6   1  23       48.01       46.09      3.40 o
   7   1  23       35.02       31.08      3.13 o
  -8   2  23       23.49       23.35      4.46 o
  -7   2  23       55.81       47.05      4.81 o
  -6   2  23       20.44       23.05      2.88 o
  -5   2  23      109.01      103.72      6.18 o
  -4   2  23      184.71      174.82      7.56 o
  -3   2  23      712.26      676.25     17.52 o
  -2   2  23      742.81      681.06     17.52 o
  -1   2  23      404.00      459.54     12.71 o
   0   2  23       13.73       10.11      1.81 o
   1   2  23      404.57      457.57      8.62 o
   2   2  23      743.68      696.20     11.89 o
   3   2  23      712.61      676.28     14.94 o
   4   2  23      184.83      187.44      4.13 o
   5   2  23      108.76      109.45      3.13 o
   6   2  23       20.40       21.14      2.78 o
   7   2  23       55.80       47.02      3.62 o
  -7   3  23       27.90       21.29      4.46 o
  -6   3  23       16.00       12.36      3.78 o
  -5   3  23       82.41       61.48      5.15 o
  -4   3  23      273.31      276.13      9.96 o
  -3   3  23      667.40      667.32     17.52 o
  -2   3  23      541.43      523.76     14.08 o
  -1   3  23      829.44      818.10     19.58 o
   0   3  23       93.85       80.02      4.81 o
   1   3  23      829.99      815.08     13.72 o
   2   3  23      541.08      515.47      7.66 o
   3   3  23      667.45      686.57      9.57 o
   4   3  23      273.12      289.06      9.02 o
   5   3  23       82.31       73.20      2.81 o
   6   3  23       16.03       15.11      2.67 o
   7   3  23       27.89       36.67      6.18 o
  -7   4  23       87.80       83.12      6.53 o
  -6   4  23       21.45       21.29      4.12 o
  -5   4  23      375.34      376.77     12.36 o
  -4   4  23      179.35      163.48      7.56 o
  -3   4  23      167.56      154.90      6.87 o
  -2   4  23      286.12      250.72      8.93 o
  -1   4  23      155.12      130.85      6.18 o
   0   4  23      255.93      266.12      5.52 o
   1   4  23      155.14      132.63      4.00 o
   2   4  23      285.88      252.58      4.75 o
   3   4  23      167.97      155.80     13.22 o
   4   4  23      179.16      176.03      4.17 o
   5   4  23      374.89      399.19      6.78 o
   6   4  23       21.40       22.67      2.67 o
   7   4  23       87.69       82.43      6.53 o
  -7   5  23        9.94       11.33      3.78 o
  -6   5  23        2.91        0.00      3.09 o
  -5   5  23       42.56       34.35      4.12 o
  -4   5  23      226.51      195.08      8.24 o
  -3   5  23       65.69       60.10      4.81 o
  -2   5  23       55.43       57.01      4.81 o
  -1   5  23      701.32      719.53     17.86 o
   0   5  23       86.12       70.55      3.61 o
   1   5  23      700.75      725.35      9.98 o
   2   5  23       55.41       51.35      2.67 o
   3   5  23       65.46       54.00      3.09 o
   4   5  23      226.31      205.36      5.33 o
   5   5  23       42.64       38.16      2.72 o
   6   5  23        2.92        1.37      3.09 o
  -7   6  23       59.24       45.34      5.15 o
  -6   6  23       15.09       14.42      4.12 o
  -5   6  23      105.42       99.26      6.53 o
  -4   6  23       69.91       76.59      5.50 o
  -3   6  23       87.96       91.01      5.84 o
  -2   6  23        0.65        1.03      2.40 o
  -1   6  23      168.66      162.69      4.73 o
   0   6  23      155.24      154.34      4.46 o
   1   6  23      168.87      153.16      4.24 o
   2   6  23        0.66       -0.69      1.46 o
   3   6  23       88.03       92.13      3.76 o
   4   6  23       69.90       70.93      6.35 o
   5   6  23      105.04       98.49      3.86 o
   6   6  23       15.09       23.70      3.43 o
  -6   7  23       62.25       57.01      5.84 o
  -5   7  23       21.86       28.85      4.12 o
  -4   7  23        4.24       12.36      3.43 o
  -3   7  23      229.21      210.54      8.24 o
  -2   7  23       63.33       54.95      4.46 o
  -1   7  23       96.73       96.41      6.87 o
   0   7  23        0.04       -0.34      1.70 o
   1   7  23       97.10       91.65      5.15 o
   2   7  23       63.39       53.23      4.12 o
   3   7  23      228.62      208.13      7.90 o
   4   7  23        4.22       13.49      2.40 o
   5   7  23       21.83       28.61      2.67 o
   6   7  23       62.21       52.89      4.81 o
  -5   8  23       13.04       18.89      3.78 o
  -4   8  23      188.28      177.22      8.24 o
  -3   8  23        2.88        3.78      3.09 o
  -2   8  23       39.78       47.40      4.46 o
  -1   8  23       94.81       88.96      3.64 o
   0   8  23        0.03       -0.85      2.06 o
   1   8  23       94.98       83.54      3.52 o
   2   8  23       39.63       49.11      4.12 o
   3   8  23        2.84        3.32      1.23 o
   4   8  23      188.18      189.69      5.46 o
   5   8  23       13.12       11.53      2.58 o
  -5   9  23        8.57       11.33      4.12 o
  -4   9  23      115.10      114.03      6.53 o
  -3   9  23       49.37       57.36      4.81 o
  -2   9  23        8.25        5.15      1.94 o
  -1   9  23       30.59       25.42      2.43 o
   0   9  23        8.71        5.15      2.75 o
   1   9  23       30.66       22.32      3.43 o
   2   9  23        8.29        8.59      3.09 o
   3   9  23       49.07       49.80      4.46 o
   4   9  23      115.00      105.69      4.37 o
   5   9  23        8.53        4.81      3.43 o
  -4  10  23       60.46       67.32      5.84 o
  -3  10  23       87.14       92.04      6.18 o
  -2  10  23        9.85        9.22      2.30 o
  -1  10  23       64.18       69.31      3.52 o
   0  10  23       34.99       33.35      2.78 o
   1  10  23       64.10       66.29      5.15 o
   2  10  23        9.84       15.46      3.78 o
   3  10  23       87.22       83.12      5.50 o
   4  10  23       60.64       64.79      4.64 o
  -2  11  23       32.03       31.89      3.03 o
  -1  11  23       57.16       64.91      3.76 o
   0  11  23      195.22      201.95      8.59 o
   1  11  23       57.24       67.32      5.15 o
   2  11  23       32.09       35.03      4.46 o
   0   0  24       76.62       61.13      4.12 o
   1   0  24      110.21      102.99      9.62 o
   2   0  24     1877.84     1778.70     26.83 o
   3   0  24      554.33      551.72     12.36 o
   4   0  24       54.65       56.33      3.61 o
   5   0  24        9.13        4.44      2.05 o
   6   0  24      245.35      239.59     14.25 o
   7   0  24        0.27        2.40      2.54 o
   8   0  24        9.70       13.05      4.12 o
  -7   1  24       53.91       60.10      5.50 o
  -6   1  24       62.55       71.41      8.41 o
  -5   1  24      102.66      105.78      6.18 o
  -4   1  24       12.94       12.71      3.43 o
  -3   1  24      358.24      340.36     10.65 o
  -2   1  24      378.31      357.08     12.71 o
  -1   1  24      771.53      720.17     12.51 o
   0   1  24      181.30      167.07      7.38 o
   1   1  24      769.96      728.39     12.38 o
   2   1  24      378.19      345.32      9.44 o
   3   1  24      357.40      332.06     15.80 o
   4   1  24       12.88       14.08      3.09 o
   5   1  24      102.67      118.59      5.67 o
   6   1  24       62.77       76.56      4.24 o
   7   1  24       54.14       60.28      3.89 o
  -7   2  24      108.44       95.14      6.18 o
  -6   2  24       53.10       60.10      5.15 o
  -5   2  24      201.62      189.24      8.24 o
  -4   2  24        6.96       15.46      3.43 o
  -3   2  24       49.70       75.22      5.15 o
  -2   2  24       80.13       85.18      5.15 o
  -1   2  24     1327.27     1286.91     28.51 o
   0   2  24      116.14      123.60      3.95 o
   1   2  24     1327.03     1261.61     19.91 o
   2   2  24       79.87       80.81      3.37 o
   3   2  24       49.93       74.81      3.26 o
   4   2  24        6.93       13.24      2.30 o
   5   2  24      201.48      188.13      5.70 o
   6   2  24       53.29       54.90      3.89 o
   7   2  24      108.36       96.06      6.01 o
  -7   3  24       94.30       95.48      6.53 o
  -6   3  24      164.63      176.53      8.24 o
  -5   3  24       43.02       39.50      4.46 o
  -4   3  24      170.02      138.75      6.87 o
  -3   3  24      476.05      434.12     12.71 o
  -2   3  24       76.59      103.38      5.84 o
  -1   3  24     1223.04     1154.68     26.45 o
   0   3  24      893.14      815.35     19.58 o
   1   3  24     1223.31     1175.57     18.58 o
   2   3  24       76.59      105.58      3.04 o
   3   3  24      475.94      430.81      6.73 o
   4   3  24      170.25      139.83      3.62 o
   5   3  24       43.18       40.66      2.42 o
   6   3  24      164.61      186.90      8.93 o
   7   3  24       94.26       99.37     12.19 o
  -7   4  24       33.98       39.15      5.15 o
  -6   4  24       24.60       21.98      4.46 o
  -5   4  24       49.78       47.05      4.81 o
  -4   4  24      290.76      280.94      9.96 o
  -3   4  24       45.38       45.68      4.46 o
  -2   4  24      625.50      535.10     14.77 o
  -1   4  24      350.14      316.66      9.96 o
   0   4  24      181.96      183.75      7.21 o
   1   4  24      349.47      312.24      6.68 o
   2   4  24      624.38      530.65      7.99 o
   3   4  24       45.55       44.62      2.78 o
   4   4  24      291.21      288.90      8.76 o
   5   4  24       49.75       49.19      3.13 o
   6   4  24       24.61       26.79      4.12 o
  -7   5  24       12.93       16.49      4.12 o
  -6   5  24       29.65       32.28      4.81 o
  -5   5  24        1.37       -1.03      2.75 o
  -4   5  24       72.21       77.96      5.50 o
  -3   5  24       30.22       34.00      4.12 o
  -2   5  24      167.04      167.26      7.21 o
  -1   5  24      306.70      241.79      8.59 o
   0   5  24      483.02      431.20     10.48 o
   1   5  24      306.57      263.52      8.41 o
   2   5  24      166.79      160.56      3.76 o
   3   5  24       29.98       34.17      2.67 o
   4   5  24       72.26       75.65      5.50 o
   5   5  24        1.39        1.31      1.90 o
   6   5  24       29.79       30.57      4.46 o
  -6   6  24        5.29        5.15      3.78 o
  -5   6  24       60.32       71.09      5.50 o
  -4   6  24       74.05       62.16      5.15 o
  -3   6  24       29.57       27.13      3.78 o
  -2   6  24      152.02      173.10      7.21 o
  -1   6  24      176.41      169.66      6.87 o
   0   6  24      112.45       94.93      3.52 o
   1   6  24      176.20      177.95      4.86 o
   2   6  24      152.20      152.49      6.53 o
   3   6  24       29.61       29.64      2.67 o
   4   6  24       73.84       66.57      3.27 o
   5   6  24       60.35       64.16      3.47 o
   6   6  24        5.24        3.43      3.09 o
  -6   7  24        8.70       11.33      3.78 o
  -5   7  24       11.65       10.65      3.43 o
  -4   7  24       26.13       26.45      3.78 o
  -3   7  24      144.69      159.36      7.56 o
  -2   7  24      118.76      109.22      6.18 o
  -1   7  24       59.08       60.14      3.16 o
   0   7  24       19.32       20.27      2.19 o
   1   7  24       59.10       59.61      2.91 o
   2   7  24      118.83      104.41      5.50 o
   3   7  24      144.70      151.04      5.15 o
   4   7  24       26.13       26.24      2.54 o
   5   7  24       11.56       11.25      2.54 o
   6   7  24        8.72       10.30      3.09 o
  -5   8  24      186.18      202.64      8.93 o
  -4   8  24        3.63        3.43      3.09 o
  -3   8  24       15.51        7.90      3.09 o
  -2   8  24       64.39       66.97      4.81 o
  -1   8  24       14.24       12.93      2.23 o
   0   8  24       21.16       24.03      2.40 o
   1   8  24       14.07       11.51      1.94 o
   2   8  24       64.57       55.30      4.46 o
   3   8  24       15.61       10.30      3.09 o
   4   8  24        3.61       10.49      2.43 o
   5   8  24      186.22      196.52      5.95 o
  -4   9  24       25.90       35.72      4.46 o
  -3   9  24       10.37       13.05      3.78 o
  -2   9  24      116.67      109.06      4.35 o
  -1   9  24      210.96      222.15      6.07 o
   0   9  24        0.54        1.40      2.23 o
   1   9  24      211.19      227.02      8.59 o
   2   9  24      116.37      110.25      6.18 o
   3   9  24       10.43       14.42      3.43 o
   4   9  24       26.01       26.79      2.91 o
  -3  10  24       53.08       53.92      5.50 o
  -2  10  24      185.67      191.00      8.93 o
  -1  10  24       12.08       12.65      2.43 o
   0  10  24       32.64       37.90      4.12 o
   1  10  24       12.00        9.62      3.09 o
   2  10  24      185.56      193.02      8.24 o
   3  10  24       53.10       51.52      5.15 o
  -1  11  24       57.57       57.88      3.64 o
   0  11  24        0.00       -2.06      3.09 o
   1  11  24       57.44       54.61      5.15 o
   1   0  25      935.90      877.62     14.57 o
   2   0  25      392.09      430.44      8.49 o
   3   0  25       32.81       32.97      3.09 o
   4   0  25        9.19       10.52      1.90 o
   5   0  25       62.95       54.27      5.15 o
   6   0  25        0.68        4.57      2.30 o
   7   0  25       23.82       20.95      4.46 o
  -7   1  25       60.90       67.32      5.84 o
  -6   1  25       53.37       47.74      5.15 o
  -5   1  25       54.84       54.27      5.15 o
  -4   1  25        2.45        4.12      3.09 o
  -3   1  25       71.76       79.92      3.95 o
  -2   1  25      357.95      312.43      6.79 o
  -1   1  25       45.93       65.37      3.16 o
   0   1  25      417.30      431.91      8.50 o
   1   1  25       46.00       65.60      3.16 o
   2   1  25      358.11      305.79      6.79 o
   3   1  25       71.61       79.80      4.64 o
   4   1  25        2.47        4.12      2.75 o
   5   1  25       54.82       56.08      3.62 o
   6   1  25       53.51       50.34      3.64 o
   7   1  25       61.02       70.37      4.35 o
  -7   2  25       42.25       38.81      4.81 o
  -6   2  25       25.92       32.63      4.81 o
  -5   2  25       59.43       60.45      5.50 o
  -4   2  25       39.38       39.84      4.46 o
  -3   2  25     1226.29     1115.18     26.45 o
  -2   2  25      127.30      138.07      6.53 o
  -1   2  25       53.20       67.32      4.46 o
   0   2  25      189.39      197.30      5.22 o
   1   2  25       52.95       66.97      4.46 o
   2   2  25      127.04      128.59      4.24 o
   3   2  25     1225.26     1114.86     17.95 o
   4   2  25       39.39       32.97      3.78 o
   5   2  25       59.52       53.86      3.52 o
   6   2  25       25.92       31.43      3.16 o
   7   2  25       42.27       51.37      5.50 o
  -7   3  25       62.82       57.70      5.84 o
  -6   3  25      106.12      103.04      6.87 o
  -5   3  25       35.20       40.87      4.46 o
  -4   3  25      193.82      200.23      8.59 o
  -3   3  25      580.74      562.57     15.80 o
  -2   3  25      662.98      621.65     16.49 o
  -1   3  25      528.44      435.50     12.36 o
   0   3  25       53.98       40.15      3.09 o
   1   3  25      528.92      430.79      8.62 o
   2   3  25      662.99      622.27     12.54 o
   3   3  25      580.26      580.50      8.50 o
   4   3  25      193.56      210.11      4.53 o
   5   3  25       35.15       44.86      2.56 o
   6   3  25      106.17      104.29      4.61 o
   7   3  25       62.96       56.83      4.12 o
  -7   4  25       63.19       58.39      5.84 o
  -6   4  25       12.60        7.56      3.78 o
  -5   4  25       77.20       70.75      5.50 o
  -4   4  25        3.17        1.72      2.75 o
  -3   4  25       46.22       35.03      4.12 o
  -2   4  25      528.42      526.85     14.77 o
  -1   4  25      105.57      118.49      6.18 o
   0   4  25      376.14      353.41     10.65 o
   1   4  25      105.50      116.05      8.76 o
   2   4  25      528.76      525.58      7.99 o
   3   4  25       46.27       41.97      2.78 o
   4   4  25        3.19        4.34      1.90 o
   5   4  25       77.27       81.33      3.95 o
   6   4  25       12.59       12.36      3.43 o
  -6   5  25        7.61       12.02      4.12 o
  -5   5  25       34.51       29.19      4.12 o
  -4   5  25       68.28       51.17      4.81 o
  -3   5  25       77.49       88.95      5.50 o
  -2   5  25       75.71       63.19      4.81 o
  -1   5  25       19.63       17.17      3.09 o
   0   5  25        3.00       -0.34      2.40 o
   1   5  25       19.73       23.53      2.19 o
   2   5  25       75.46       58.28      2.57 o
   3   5  25       77.46       87.54      3.62 o
   4   5  25       68.18       51.17      3.03 o
   5   5  25       34.47       32.12      2.72 o
   6   5  25        7.63       10.65      3.78 o
  -6   6  25       67.45       70.75      5.84 o
  -5   6  25       29.37       31.60      4.46 o
  -4   6  25       30.61       30.22      4.12 o
  -3   6  25      136.73      134.98      6.87 o
  -2   6  25      267.27      255.18      8.93 o
  -1   6  25      173.10      175.50      7.21 o
   0   6  25        2.60        0.34      1.46 o
   1   6  25      173.02      183.69      7.21 o
   2   6  25      267.49      240.76      8.24 o
   3   6  25      136.61      139.09      5.15 o
   4   6  25       30.42       28.70      2.54 o
   5   6  25       29.39       25.42      2.64 o
   6   6  25       67.20       70.75      5.50 o
  -6   7  25        8.47       12.71      4.12 o
  -5   7  25        6.62        6.18      3.43 o
  -4   7  25       21.04       24.38      4.12 o
  -3   7  25       39.40       39.84      4.46 o
  -2   7  25       46.66       55.30      4.81 o
  -1   7  25        4.49        3.09      2.40 o
   0   7  25       45.67       54.04      3.03 o
   1   7  25        4.53        2.77      1.81 o
   2   7  25       46.50       55.98      4.46 o
   3   7  25       39.25       37.09      2.78 o
   4   7  25       21.03       21.81      3.95 o
   5   7  25        6.56        5.32      3.95 o
   6   7  25        8.46       14.08      3.78 o
  -5   8  25       75.73       81.40      6.18 o
  -4   8  25       26.67       31.60      4.46 o
  -3   8  25      130.35      148.71      7.21 o
  -2   8  25        3.20        1.72      2.75 o
  -1   8  25       25.00       31.15      2.75 o
   0   8  25       26.68       27.48      3.09 o
   1   8  25       24.88       27.82      3.43 o
   2   8  25        3.18        0.69      2.75 o
   3   8  25      130.41      146.31      6.87 o
   4   8  25       26.54       28.69      2.88 o
   5   8  25       75.95       82.21      4.24 o
  -4   9  25       37.30       42.59      4.81 o
  -3   9  25       34.48       43.62      4.81 o
  -2   9  25       10.99        8.93      3.43 o
  -1   9  25       30.56       33.35      2.78 o
   0   9  25       16.07       19.07      2.54 o
   1   9  25       30.65       33.31      3.78 o
   2   9  25       11.03        8.24      3.09 o
   3   9  25       34.43       35.72      4.12 o
   4   9  25       37.25       38.33      3.27 o
  -3  10  25        6.42        7.21      3.78 o
  -2  10  25        7.97        1.72      3.09 o
  -1  10  25       13.86       20.61      2.67 o
   0  10  25        7.93        4.12      3.09 o
   1  10  25       13.93       17.17      3.43 o
   2  10  25        8.00       12.02      3.43 o
   3  10  25        6.50        6.53      3.43 o
   0  11  25       27.02       24.38      4.12 o
   0   0  26      184.46      185.12      7.21 o
   1   0  26      382.85      327.99      8.93 o
   2   0  26       69.90       71.86      3.27 o
   3   0  26      140.72      168.20      4.94 o
   4   0  26      265.34      234.82      7.38 o
   5   0  26        1.09       -1.37      3.09 o
   6   0  26        7.28        8.07      2.67 o
   7   0  26       36.26       36.75      5.15 o
  -7   1  26        1.99       -1.72      3.78 o
  -6   1  26       92.30       89.64      6.18 o
  -5   1  26      163.76      174.13      8.24 o
  -4   1  26       45.76       38.76      2.64 o
  -3   1  26       44.05       43.62      2.88 o
  -2   1  26      280.03      258.66     10.82 o
  -1   1  26      328.18      300.20      6.68 o
   0   1  26      226.67      195.54      7.73 o
   1   1  26      328.42      295.72      6.68 o
   2   1  26      281.08      269.41      7.38 o
   3   1  26       44.03       35.13      3.26 o
   4   1  26       45.67       40.87      4.46 o
   5   1  26      163.55      176.53      7.90 o
   6   1  26       92.31       90.55      4.37 o
   7   1  26        1.99       -1.37      3.78 o
  -7   2  26        4.23        0.69      3.78 o
  -6   2  26       20.25       21.29      4.12 o
  -5   2  26      117.52      116.09      6.87 o
  -4   2  26       12.65       16.83      3.78 o
  -2   2  26      267.13      244.88      8.93 o
  -1   2  26      918.92      764.47     13.23 o
   0   2  26      686.02      581.12     10.69 o
   1   2  26      919.74      755.86     13.23 o
   2   2  26      267.31      245.63      6.06 o
   4   2  26       12.70       21.29      3.43 o
   5   2  26      117.25      116.03     14.94 o
   6   2  26       20.16       20.89      2.91 o
   7   2  26        4.22        1.72      3.43 o
  -7   3  26       10.50        7.56      4.12 o
  -6   3  26       75.10       74.53      5.84 o
  -5   3  26      205.87      199.20      8.59 o
  -4   3  26       23.75       33.31      4.46 o
  -3   3  26      146.69      139.78      6.87 o
  -2   3  26      287.26      279.23      9.96 o
  -1   3  26      345.47      280.60      9.62 o
   0   3  26      304.83      326.33      7.29 o
   1   3  26      344.69      285.05      6.54 o
   2   3  26      287.34      283.98      6.54 o
   3   3  26      146.49      138.41      6.53 o
   4   3  26       23.78       40.82      2.92 o
   5   3  26      205.87      198.12      7.78 o
   6   3  26       75.09       76.37      4.24 o
   7   3  26       10.61        6.87      4.12 o
  -7   4  26        7.79        4.81      4.12 o
  -6   4  26       87.28       84.83      6.18 o
  -5   4  26       56.19       44.31      4.81 o
  -4   4  26       11.28       12.36      3.78 o
  -3   4  26      145.78      137.72      6.87 o
  -2   4  26       78.04       82.77      5.50 o
  -1   4  26       51.83       53.92      4.46 o
   0   4  26      114.16      122.61      6.18 o
   1   4  26       52.03       44.64      3.78 o
   2   4  26       77.98       80.02      3.40 o
   3   4  26      146.02      139.24      4.35 o
   4   4  26       11.21       11.20      2.06 o
   5   4  26       56.23       59.64      3.47 o
   6   4  26       87.18       76.59      6.18 o
  -6   5  26       20.64       17.17      4.46 o
  -5   5  26       18.63       17.17      3.78 o
  -4   5  26       44.17       31.25      4.12 o
  -3   5  26      365.14      369.90     12.02 o
  -2   5  26      241.19      222.56      8.59 o
  -1   5  26      148.73      158.33      6.87 o
   0   5  26       63.73       56.67      4.12 o
   1   5  26      148.94      147.23      4.49 o
   2   5  26      241.29      229.55      5.61 o
   3   5  26      364.99      378.51      8.11 o
   4   5  26       44.15       33.50      2.78 o
   5   5  26       18.64       22.10      3.43 o
   6   5  26       20.59       15.46      4.12 o
  -6   6  26       79.37       82.08      6.53 o
  -5   6  26        4.17       -0.69      3.43 o
  -4   6  26       32.04       41.56      4.46 o
  -3   6  26       59.88       60.79      5.15 o
  -2   6  26       66.27       71.44      5.15 o
  -1   6  26       66.70       77.62      5.15 o
   0   6  26       10.28       11.04      6.01 o
   1   6  26       66.58       79.37      3.40 o
   2   6  26       66.11       70.74      4.12 o
   3   6  26       59.75       61.86      3.61 o
   4   6  26       32.01       39.91      3.03 o
   5   6  26        4.17        3.19      2.05 o
   6   6  26       79.45       74.19      6.18 o
  -5   7  26       93.41       94.45      6.53 o
  -4   7  26       16.25       21.29      4.12 o
  -3   7  26       48.92       53.92      4.81 o
  -2   7  26       52.54       62.85      5.15 o
  -1   7  26       11.27       15.11      3.09 o
   0   7  26        3.81       10.26      3.61 o
   1   7  26       11.33       14.49      2.05 o
   2   7  26       52.65       52.55      4.46 o
   3   7  26       48.80       46.38      3.16 o
   4   7  26       16.31       18.54      2.54 o
   5   7  26       93.28       85.80      4.00 o
  -5   8  26        9.86       16.83      4.12 o
  -4   8  26       46.05       40.87      4.81 o
  -3   8  26       12.68       15.46      3.78 o
  -2   8  26       20.15       14.08      3.43 o
  -1   8  26       21.82       32.19      2.67 o
   0   8  26       29.36       32.80      2.67 o
   1   8  26       21.79       24.38      3.43 o
   2   8  26       20.09       24.73      3.43 o
   3   8  26       12.81       10.40      2.58 o
   4   8  26       46.06       50.85      3.40 o
   5   8  26        9.80       14.88      4.12 o
  -4   9  26       28.50       29.88      4.81 o
  -3   9  26       80.09       69.38      5.50 o
  -2   9  26        0.73        0.69      2.75 o
  -1   9  26      111.98      120.79      9.10 o
   0   9  26        0.55        4.06      2.05 o
   1   9  26      111.94      123.99      6.53 o
   2   9  26        0.76        1.03      3.09 o
   3   9  26       80.27       71.78      5.50 o
   4   9  26       28.57       33.68      6.18 o
  -2  10  26       35.02       36.75      4.81 o
  -1  10  26       32.07       33.98      2.91 o
   0  10  26       52.38       62.85      5.50 o
   1  10  26       31.81       30.57      4.12 o
   2  10  26       34.96       35.03      4.46 o
   1   0  27      338.12      349.76      7.52 o
   2   0  27      184.94      201.15      5.43 o
   3   0  27       89.89       96.81      3.86 o
   4   0  27        4.21        7.21      3.09 o
   5   0  27       98.08       97.54      6.18 o
   6   0  27        0.09        5.84      3.78 o
   7   0  27       86.25       95.14      6.53 o
  -7   1  27        2.66        2.40      3.78 o
  -6   1  27       10.92        9.27      3.78 o
  -5   1  27        7.49        7.90      3.43 o
  -4   1  27      261.96      235.30      6.01 o
  -3   1  27      397.84      354.20     10.48 o
  -2   1  27      590.43      542.86     10.30 o
  -1   1  27      122.45      106.87      3.89 o
   0   1  27       34.72       31.83      2.54 o
   1   1  27      122.25      104.25      3.89 o
   2   1  27      589.37      528.63     10.06 o
   3   1  27      398.05      361.83      7.62 o
   4   1  27      261.79      246.25      9.27 o
   5   1  27        7.51       10.30      3.43 o
   6   1  27       10.93       15.30      2.91 o
   7   1  27        2.64       -3.09      3.09 o
  -7   2  27        6.98       -1.03      3.78 o
  -6   2  27       19.83       23.35      4.46 o
  -5   2  27       70.79       60.79      5.50 o
  -4   2  27        2.78        3.09      3.43 o
  -3   2  27      300.29      239.39      9.27 o
  -2   2  27       98.57      101.45      7.38 o
  -1   2  27      147.80      114.10      4.00 o
   0   2  27      892.50      883.41     15.06 o
   1   2  27      147.76      120.79      7.04 o
   2   2  27       98.21      101.12      3.76 o
   3   2  27      300.23      253.31      6.16 o
   4   2  27        2.74        3.43      3.09 o
   5   2  27       70.89       68.00      5.84 o
   6   2  27       19.85       22.03      2.91 o
   7   2  27        6.97        6.53      4.12 o
  -7   3  27       21.30       15.11      4.12 o
  -6   3  27        4.58        3.09      3.43 o
  -5   3  27        1.26        4.46      3.43 o
  -4   3  27      186.10      167.95      7.90 o
  -3   3  27        5.34        8.59      3.09 o
  -2   3  27      216.04      191.65      8.24 o
  -1   3  27      145.20      139.78      6.53 o
   0   3  27      536.66      499.90      9.71 o
   1   3  27      145.12      145.51      4.61 o
   2   3  27      216.33      188.34      5.33 o
   3   3  27        5.38        8.93      3.09 o
   4   3  27      186.03      181.34      7.90 o
   5   3  27        1.27        9.62      3.43 o
   6   3  27        4.58        7.56      3.43 o
   7   3  27       21.25       18.20      4.46 o
  -6   4  27       83.37       74.87      6.18 o
  -5   4  27       97.68       96.17      6.18 o
  -4   4  27        2.50        8.59      3.43 o
  -3   4  27       72.30       67.32      5.15 o
  -2   4  27       36.89       35.38      4.46 o
  -1   4  27       95.65       83.12      5.15 o
   0   4  27       86.70       76.25      5.15 o
   1   4  27       95.71       85.09      3.76 o
   2   4  27       36.92       35.38      2.92 o
   3   4  27       72.15       68.11      3.37 o
   4   4  27        2.52        5.35      2.40 o
   5   4  27       97.66       99.74      4.20 o
   6   4  27       83.32       87.24      6.18 o
  -6   5  27        3.91       11.33      3.78 o
  -5   5  27       12.97        5.15      3.43 o
  -4   5  27      125.77      128.45      6.87 o
  -3   5  27       15.91       14.42      3.43 o
  -2   5  27       38.31       33.66      4.46 o
  -1   5  27      210.45      204.01      7.90 o
   0   5  27        0.42        6.87      3.09 o
   1   5  27      210.25      205.04      7.56 o
   2   5  27       38.25       34.26      2.04 o
   3   5  27       15.86       19.96      2.39 o
   4   5  27      125.64      131.10      4.69 o
   5   5  27       12.97       11.28      2.92 o
   6   5  27        3.91        5.84      3.78 o
  -6   6  27        7.85       11.33      4.12 o
  -5   6  27       30.24       32.28      5.15 o
  -4   6  27       47.11       54.27      5.15 o
  -3   6  27      176.92      160.73      7.56 o
  -2   6  27       18.76       19.23      3.78 o
  -1   6  27       62.14       77.96      5.50 o
   0   6  27        2.04        9.27      2.75 o
   1   6  27       62.18       63.19      3.16 o
   2   6  27       18.77       21.61      3.78 o
   3   6  27      176.83      166.22      5.08 o
   4   6  27       47.08       48.38      3.13 o
   5   6  27       30.29       34.15      3.03 o
   6   6  27        7.80        4.81      3.43 o
  -5   7  27        6.50        3.78      3.43 o
  -4   7  27       10.12        7.21      3.43 o
  -3   7  27       34.51       42.93      4.81 o
  -2   7  27      136.14      137.04      7.21 o
  -1   7  27       35.47       32.63      3.78 o
   0   7  27      112.89      114.54      4.13 o
   1   7  27       35.59       36.58      2.67 o
   2   7  27      136.33      141.85      6.53 o
   3   7  27       34.48       40.70      5.67 o
   4   7  27       10.16       15.08      2.54 o
   5   7  27        6.49        9.03      2.54 o
  -4   8  27        1.52       -3.09      3.09 o
  -3   8  27       22.54       16.83      3.78 o
  -2   8  27       10.27       12.71      3.43 o
  -1   8  27       59.58       49.46      4.46 o
   0   8  27       49.43       44.51      3.95 o
   1   8  27       59.35       58.04      4.81 o
   2   8  27       10.30       12.36      3.43 o
   3   8  27       22.60       24.16      4.46 o
   4   8  27        1.51        4.48      2.92 o
  -3   9  27        8.66        6.87      3.43 o
  -2   9  27       78.92       79.68      5.50 o
  -1   9  27      133.18      128.99      4.73 o
   0   9  27        0.74       -1.58      1.81 o
   1   9  27      133.27      117.12      6.53 o
   2   9  27       79.21       79.68      5.84 o
   3   9  27        8.64        9.06      2.54 o
  -2  10  27        3.30        3.78      3.78 o
  -1  10  27       37.65       30.76      2.91 o
   0  10  27       24.41       26.45      4.12 o
   1  10  27       37.64       41.56      4.46 o
   2  10  27        3.29        3.09      3.09 o
   0   0  28      554.07      538.87     14.42 o
   1   0  28        8.13       10.99      2.75 o
   2   0  28       16.66       22.14      2.39 o
   3   0  28      182.64      144.20      4.69 o
   4   0  28       28.41       20.61      4.12 o
   5   0  28       24.90       29.19      4.46 o
   6   0  28      200.50      234.92      9.96 o
   7   0  28       20.99       26.45      5.15 o
  -7   1  28       55.36       57.36      6.18 o
  -6   1  28       51.85       61.48      6.18 o
  -5   1  28       10.71       10.99      3.78 o
  -4   1  28      119.93      136.85     10.65 o
  -3   1  28        9.93       14.74      2.30 o
  -2   1  28       41.64       57.92      4.64 o
  -1   1  28       37.95       45.99      3.78 o
   0   1  28        0.46       14.46      3.78 o
   1   1  28       37.88       46.30      2.91 o
   2   1  28       41.56       58.51      3.27 o
   3   1  28        9.92       12.71      3.43 o
   4   1  28      120.01      132.92      7.21 o
   5   1  28       10.68       15.11      4.12 o
   6   1  28       51.95       56.33      5.50 o
   7   1  28       55.47       65.60      5.84 o
  -6   2  28       23.00       18.89      4.46 o
  -5   2  28       11.45        3.43      3.78 o
  -4   2  28       26.34       30.91      4.12 o
  -3   2  28      306.91      291.62      6.99 o
  -2   2  28      206.09      199.75      5.57 o
  -1   2  28       93.10       87.00      3.76 o
   0   2  28      413.81      384.63      9.96 o
   1   2  28       93.19       88.28      3.64 o
   2   2  28      206.15      202.50      5.46 o
   3   2  28      306.92      301.11      6.99 o
   4   2  28       26.26       27.13      4.46 o
   5   2  28       11.45       12.36      3.78 o
   6   2  28       23.02       20.78      3.16 o
  -6   3  28        6.71        5.15      4.12 o
  -5   3  28      127.23      132.23      7.21 o
  -4   3  28       75.80       71.09      5.84 o
  -3   3  28        4.20        1.72      2.75 o
  -2   3  28        5.41        4.81      3.09 o
  -1   3  28       69.81       64.74      3.40 o
   0   3  28      138.03      129.90      4.49 o
   1   3  28       70.14       61.07      3.43 o
   2   3  28        5.37        3.64      1.81 o
   3   3  28        4.19        7.21      3.09 o
   4   3  28       75.93       77.28      5.50 o
   5   3  28      127.31      129.14      7.21 o
   6   3  28        6.65        0.69      3.78 o
  -6   4  28        9.92        9.27      4.12 o
  -5   4  28       19.47       17.86      4.12 o
  -4   4  28       84.13       79.34      6.18 o
  -3   4  28       53.61       53.23      5.15 o
  -2   4  28       15.45       12.71      3.43 o
  -1   4  28       39.20       41.90      4.12 o
   0   4  28      137.99      139.66      4.61 o
   1   4  28       39.39       36.76      2.67 o
   2   4  28       15.47       12.15      2.19 o
   3   4  28       53.63       46.67      6.70 o
   4   4  28       84.20       80.66      3.62 o
   5   4  28       19.62       18.20      2.64 o
   6   4  28        9.93       12.71      4.12 o
  -6   5  28       74.86       64.57      5.84 o
  -5   5  28       27.21       20.95      4.46 o
  -4   5  28        3.42        8.93      3.78 o
  -3   5  28        2.65        2.40      3.09 o
  -2   5  28        5.61        5.50      3.09 o
  -1   5  28       28.74       31.94      4.12 o
   0   5  28       97.20       88.27      5.15 o
   1   5  28       28.63       24.80      2.43 o
   2   5  28        5.64        6.93      2.05 o
   3   5  28        2.63        4.18      2.05 o
   4   5  28        3.33       15.37      4.98 o
   5   5  28       27.32       26.07      2.72 o
   6   5  28       74.97       77.62      5.84 o
  -5   6  28       11.41        7.56      3.78 o
  -4   6  28       14.44       16.83      4.12 o
  -3   6  28       73.92       64.57      5.15 o
  -2   6  28       43.82       50.14      5.15 o
  -1   6  28      140.62      136.01      6.53 o
   0   6  28      138.50      154.55      6.87 o
   1   6  28      140.73      146.53      4.61 o
   2   6  28       44.02       43.68      3.03 o
   3   6  28       74.13       71.40      3.76 o
   4   6  28       14.47       12.51      2.54 o
   5   6  28       11.36       12.75      3.09 o
  -5   7  28       18.33       10.99      3.78 o
  -4   7  28       11.62       12.02      4.12 o
  -3   7  28       74.95       70.75      5.50 o
  -2   7  28       63.36       69.03      5.15 o
  -1   7  28        3.48        1.03      2.75 o
   0   7  28       13.28        8.93      3.09 o
   1   7  28        3.47        3.95      1.94 o
   2   7  28       63.35       69.19      3.76 o
   3   7  28       74.95       74.11      4.46 o
   4   7  28       11.69       13.62      2.67 o
   5   7  28       18.38       22.62      3.43 o
  -4   8  28      105.58      110.59      6.87 o
  -3   8  28        9.93        9.96      3.43 o
  -2   8  28       19.56       25.42      4.12 o
  -1   8  28       65.58       70.75      5.15 o
   0   8  28       13.86       14.08      2.43 o
   1   8  28       65.48       55.30      5.15 o
   2   8  28       19.46       24.73      3.78 o
   3   8  28        9.88        5.64      2.75 o
   4   8  28      105.46      105.51      4.61 o
  -3   9  28       28.05       31.94      4.81 o
  -2   9  28       16.07       19.23      3.78 o
  -1   9  28        1.75       -1.03      3.09 o
   0   9  28       11.44       12.94      2.43 o
   1   9  28        1.75        3.09      3.09 o
   2   9  28       15.96       18.89      3.78 o
   3   9  28       27.99       29.25      3.61 o
   0  10  28       34.02       36.06      4.46 o
   1   0  29       71.25       59.02      3.13 o
   2   0  29       69.58       77.19      3.62 o
   3   0  29       99.62      117.35      4.45 o
   4   0  29       19.73       25.76      4.12 o
   5   0  29       17.66       12.71      4.12 o
   6   0  29       55.10       52.20      5.50 o
  -6   1  29        8.72        8.24      4.12 o
  -5   1  29      124.29      126.73      7.21 o
  -4   1  29      117.15      120.23      4.45 o
  -3   1  29       31.67       41.19      2.88 o
  -2   1  29       51.56       55.57      4.98 o
  -1   1  29       51.66       56.26      4.98 o
   0   1  29        9.11       18.62      3.26 o
   1   1  29       51.78       50.44      3.13 o
   2   1  29       51.50       49.98      3.16 o
   3   1  29       31.78       41.07      2.88 o
   4   1  29      117.27      107.84      6.53 o
   5   1  29      123.97      126.73      7.21 o
   6   1  29        8.78        3.43      3.78 o
  -6   2  29       18.50       18.55      4.46 o
  -5   2  29       54.73       57.01      5.50 o
  -4   2  29       37.82       37.35      2.97 o
  -3   2  29       36.62       45.42      4.98 o
  -2   2  29       78.74       64.39      3.37 o
  -1   2  29      178.62      165.42      5.08 o
   0   2  29        0.02        8.93      2.75 o
   1   2  29      178.09      166.17      5.08 o
   2   2  29       78.52       62.83      3.27 o
   3   2  29       36.45       40.18      4.46 o
   4   2  29       37.87       32.28      4.46 o
   5   2  29       54.82       52.89      5.50 o
   6   2  29       18.49       19.58      4.46 o
  -6   3  29        4.69        8.24      3.78 o
  -5   3  29        2.21        3.09      3.78 o
  -4   3  29       16.69       17.17      3.78 o
  -3   3  29       24.87       20.95      4.12 o
  -2   3  29       37.40       40.87      4.46 o
  -1   3  29      137.61      116.17      4.35 o
   0   3  29       71.44       90.07      3.76 o
   1   3  29      137.91      113.81      4.24 o
   2   3  29       37.50       38.27      4.98 o
   3   3  29       24.86       26.79      4.12 o
   4   3  29       16.73       15.46      3.78 o
   5   3  29        2.14       -1.03      3.09 o
   6   3  29        4.64        4.81      3.78 o
  -6   4  29        8.40       14.42      4.12 o
  -5   4  29       52.40       59.42      5.50 o
  -4   4  29       24.58       31.25      4.46 o
  -3   4  29        9.31       11.33      3.43 o
  -2   4  29        6.70        4.12      3.09 o
  -1   4  29       63.68       57.01      4.81 o
   0   4  29       41.71       47.85      3.27 o
   1   4  29       63.56       49.47      4.12 o
   2   4  29        6.83        3.95      1.94 o
   3   4  29        9.20       10.99      3.43 o
   4   4  29       24.69       24.04      4.46 o
   5   4  29       52.31       60.10      5.84 o
   6   4  29        8.43        8.59      3.78 o
  -5   5  29       26.93       36.75      4.81 o
  -4   5  29       10.24        8.59      3.43 o
  -3   5  29      138.02      127.42      6.87 o
  -2   5  29       53.09       52.89      5.15 o
  -1   5  29       46.75       39.15      4.12 o
   0   5  29      161.28      194.74      7.90 o
   1   5  29       46.66       44.93      3.16 o
   2   5  29       53.11       51.52      4.81 o
   3   5  29      137.93      125.83      6.35 o
   4   5  29       10.30       11.24      2.39 o
   5   5  29       26.98       30.42      3.13 o
  -5   6  29       38.89       40.53      5.15 o
  -4   6  29       44.10       47.40      5.15 o
  -3   6  29       70.84       63.19      5.50 o
  -2   6  29       65.00       69.03      5.50 o
  -1   6  29       46.29       54.95      5.15 o
   0   6  29        5.73       13.05      3.09 o
   1   6  29       46.44       51.17      4.46 o
   2   6  29       64.50       60.35      3.52 o
   3   6  29       70.89       65.51      3.71 o
   4   6  29       44.03       43.68      3.27 o
   5   6  29       38.82       40.09      3.52 o
  -4   7  29       61.95       56.33      5.50 o
  -3   7  29      205.77      218.09      9.27 o
  -2   7  29       29.73       40.53      4.46 o
  -1   7  29       62.94       68.69      5.50 o
   0   7  29        1.53        2.06      2.75 o
   1   7  29       63.18       65.60      4.81 o
   2   7  29       29.75       37.62      3.03 o
   3   7  29      206.14      214.83      6.19 o
   4   7  29       61.93       59.89      3.86 o
  -3   8  29       13.44       20.61      4.46 o
  -2   8  29       37.93       38.81      4.46 o
  -1   8  29       17.32       14.77      3.43 o
   0   8  29       49.90       64.13      3.64 o
   1   8  29       17.34       19.58      3.78 o
   2   8  29       37.88       39.15      4.46 o
   3   8  29       13.35       14.76      2.67 o
  -2   9  29       59.16       61.82      5.50 o
  -1   9  29       79.01       87.92      6.18 o
   0   9  29       14.89       17.86      3.78 o
   1   9  29       78.99       72.81      5.50 o
   2   9  29       59.09       59.07      5.15 o
   0   0  30      192.54      179.28      7.56 o
   1   0  30       41.18       31.86      2.64 o
   2   0  30       22.54       20.75      2.39 o
   3   0  30       36.54       33.72      3.78 o
   4   0  30       38.18       49.11      5.15 o
   5   0  30       35.82       30.57      4.81 o
   6   0  30       40.05       43.27      5.50 o
  -6   1  30        2.21       -2.06      3.43 o
  -5   1  30        2.85        1.03      3.78 o
  -4   1  30       28.28       24.04      4.46 o
  -3   1  30        4.23        1.66      2.05 o
  -2   1  30        7.28       10.49      2.05 o
  -1   1  30       71.28       69.09      3.52 o
   0   1  30      334.91      341.15      7.77 o
   1   1  30       71.29       70.19      3.52 o
   2   1  30        7.29        9.58      2.23 o
   3   1  30        4.31        7.58      2.05 o
   4   1  30       28.23       21.98      4.12 o
   5   1  30        2.86        4.12      3.43 o
   6   1  30        2.23       -1.37      3.78 o
  -6   2  30       20.22       24.38      5.15 o
  -5   2  30       41.89       41.56      5.15 o
  -4   2  30       33.32       40.30      3.05 o
  -3   2  30       17.33       19.67      6.35 o
  -2   2  30        0.80        1.03      1.94 o
  -1   2  30       45.80       46.83      3.03 o
   0   2  30        2.94        1.72      1.70 o
   1   2  30       45.52       45.83      6.87 o
   2   2  30        0.80        3.48      1.89 o
   3   2  30       17.33       20.26      3.78 o
   4   2  30       33.35       41.90      4.81 o
   5   2  30       41.90       32.63      4.81 o
   6   2  30       20.20       13.74      4.12 o
  -6   3  30       26.59       33.66      5.15 o
  -5   3  30       36.03       34.69      4.81 o
  -4   3  30       29.83       36.41      4.81 o
  -3   3  30        2.62        4.81      3.09 o
  -2   3  30       32.37       27.00      4.98 o
  -1   3  30       59.65       55.02      4.81 o
   0   3  30       16.11       18.18      2.43 o
   1   3  30       59.48       54.72      3.27 o
   2   3  30       32.45       28.73      2.78 o
   3   3  30        2.54        0.34      3.09 o
   4   3  30       29.92       32.97      4.46 o
   5   3  30       36.05       38.47      5.15 o
   6   3  30       26.68       30.91      5.15 o
  -5   4  30       19.64       15.46      4.46 o
  -4   4  30        1.17        0.34      3.09 o
  -3   4  30      198.86      185.46      8.59 o
  -2   4  30       22.10       29.19      4.12 o
  -1   4  30       16.66       21.29      3.78 o
   0   4  30      136.71      130.30      5.67 o
   1   4  30       16.43       18.90      2.92 o
   2   4  30       22.08       27.07      2.54 o
   3   4  30      199.23      195.77      8.59 o
   4   4  30        1.20        6.18      3.43 o
   5   4  30       19.63       26.45      4.81 o
  -5   5  30       66.26       68.69      6.18 o
  -4   5  30       21.53       16.49      4.12 o
  -3   5  30        7.91        3.43      3.43 o
  -2   5  30       61.02       55.30      5.15 o
  -1   5  30       18.72       15.80      3.43 o
   0   5  30        0.85        6.18      3.09 o
   1   5  30       18.74       12.53      3.43 o
   2   5  30       60.89       50.14      5.15 o
   3   5  30        7.94        5.30      3.26 o
   4   5  30       21.62       21.99      2.78 o
   5   5  30       66.19       66.89      3.86 o
  -4   6  30       11.58       18.55      4.46 o
  -3   6  30       40.24       28.16      4.46 o
  -2   6  30        9.28       12.71      3.78 o
  -1   6  30       11.05       13.39      3.43 o
   0   6  30       19.23       24.73      3.78 o
   1   6  30       11.10       18.65      2.43 o
   2   6  30        9.28       11.77      2.43 o
   3   6  30       40.24       40.42      3.78 o
   4   6  30       11.71       17.14      2.78 o
  -4   7  30       46.40       46.02      5.50 o
  -3   7  30       39.34       51.52      5.50 o
  -2   7  30       17.53       15.80      3.78 o
  -1   7  30       88.69      104.41      6.18 o
   0   7  30       41.08       53.58      4.81 o
   1   7  30       88.33      100.97      5.84 o
   2   7  30       17.50       26.10      2.78 o
   3   7  30       39.31       47.27      3.52 o
   4   7  30       46.20       51.50      3.86 o
  -3   8  30       10.68        3.43      3.78 o
  -2   8  30       19.86       22.32      4.46 o
  -1   8  30       10.75       16.49      3.78 o
   0   8  30      112.97      113.00      6.53 o
   1   8  30       10.71       15.80      3.78 o
   2   8  30       19.95       16.49      2.91 o
   3   8  30       10.71        4.27      4.12 o
  -1   9  30       20.28       23.35      4.12 o
   0   9  30       81.89       74.19      5.50 o
   1   9  30       20.31       24.73      4.12 o
   1   0  31       36.17       32.13      2.78 o
   2   0  31       17.16       17.80      2.39 o
   3   0  31        5.21        9.18      2.15 o
   4   0  31        0.85        2.06      3.09 o
   5   0  31        0.35       -1.03      3.43 o
   6   0  31        0.27       -3.78      3.78 o
  -6   1  31       37.50       32.28      5.50 o
  -5   1  31        1.43       -2.40      3.78 o
  -4   1  31       53.80       51.86      5.50 o
  -3   1  31       64.49       61.58      3.62 o
  -2   1  31       78.09       69.45      3.62 o
  -1   1  31      121.24      137.52      4.73 o
   0   1  31       57.78       60.19      3.27 o
   1   1  31      121.46      136.89      4.73 o
   2   1  31       78.31       68.07      3.62 o
   3   1  31       64.62       63.75      4.12 o
   4   1  31       53.82       62.85      5.84 o
   5   1  31        1.45        5.84      3.78 o
   6   1  31       37.60       38.47      5.50 o
  -6   2  31        5.46       -1.72      4.12 o
  -5   2  31        2.05        1.03      3.43 o
  -4   2  31        6.31       10.92      5.32 o
  -3   2  31       52.23       41.38      4.46 o
  -2   2  31       27.82       30.13      2.72 o
  -1   2  31      138.38      135.27      4.73 o
   0   2  31       48.09       46.50      3.27 o
   1   2  31      138.47      130.53      4.98 o
   2   2  31       27.78       24.54      2.54 o
   3   2  31       52.32       41.21      4.81 o
   4   2  31        6.33        7.56      3.43 o
   5   2  31        2.10       -3.09      3.09 o
   6   2  31        5.47        1.03      3.78 o
  -5   3  31      100.24      103.04      7.21 o
  -4   3  31       90.33       99.94      6.87 o
  -3   3  31       65.38       75.84      3.71 o
  -2   3  31       47.15       37.45      3.03 o
  -1   3  31      102.65      106.42      4.49 o
   0   3  31        0.29        7.27      2.30 o
   1   3  31      102.60       98.33      4.24 o
   2   3  31       47.34       50.14      3.37 o
   3   3  31       65.52       76.93      5.84 o
   4   3  31       90.18      101.66      6.87 o
   5   3  31      100.04      110.59      7.21 o
  -5   4  31        9.06       14.42      4.12 o
  -4   4  31       13.36        8.24      3.78 o
  -3   4  31       28.57       32.97      4.46 o
  -2   4  31       67.88       62.16      5.50 o
  -1   4  31       20.86       17.98      3.78 o
   0   4  31      345.14      354.25      8.13 o
   1   4  31       20.97       19.96      4.29 o
   2   4  31       67.94       80.37      5.84 o
   3   4  31       28.67       32.28      4.46 o
   4   4  31       13.25       11.68      3.78 o
   5   4  31        9.10       15.11      4.46 o
  -5   5  31       61.54       63.88      6.18 o
  -4   5  31       30.21       31.94      5.15 o
  -3   5  31        0.04        0.00      3.43 o
  -2   5  31       82.28       86.89      5.84 o
  -1   5  31       88.52       91.36      5.84 o
   0   5  31        8.99        7.04      2.19 o
   1   5  31       88.48       96.30      4.24 o
   2   5  31       81.95       81.74      5.84 o
   3   5  31        0.05       -3.09      3.09 o
   4   5  31       30.24       37.44      5.15 o
   5   5  31       61.58       64.04      4.00 o
  -4   6  31       68.53       78.31      6.18 o
  -3   6  31       46.55       49.46      5.15 o
  -2   6  31       32.29       38.12      4.46 o
  -1   6  31       65.38       81.40      5.84 o
   0   6  31        0.09       -2.75      2.75 o
   1   6  31       65.41       78.91      4.00 o
   2   6  31       32.43       34.69      4.81 o
   3   6  31       46.56       59.70      4.29 o
   4   6  31       68.42       90.00      4.45 o
  -3   7  31       66.59       86.89      6.18 o
  -2   7  31       54.67       55.30      5.15 o
  -1   7  31       59.22       60.45      5.50 o
   0   7  31      196.75      213.28      8.59 o
   2   7  31       54.71       52.87      3.52 o
   3   7  31       66.42       74.87      4.11 o
  -2   8  31      129.82      138.75      7.56 o
  -1   8  31       89.25       98.23      6.18 o
   0   8  31       12.43        9.62      3.43 o
   1   8  31       89.18       86.55      5.84 o
   2   8  31      129.45      130.07      5.22 o
   0   0  32        5.68        3.78      3.09 o
   1   0  32       10.77       13.70      3.26 o
   2   0  32       86.04       73.62      3.62 o
   3   0  32       13.05        4.66      2.15 o
   4   0  32        0.39       -3.09      3.09 o
   5   0  32       14.84       12.02      4.46 o
  -5   1  32       11.83       11.33      4.46 o
  -4   1  32        4.23        0.34      3.43 o
  -3   1  32      155.88      160.33      5.28 o
  -2   1  32       73.98       68.39      3.62 o
  -1   1  32       66.74       63.10      5.32 o
   0   1  32        0.73        0.02      1.90 o
   1   1  32       66.63       67.38      3.95 o
   2   1  32       74.11       82.12      3.86 o
   3   1  32      155.48      147.68      7.56 o
   4   1  32        4.29       -1.37      3.43 o
   5   1  32       11.78       11.33      4.46 o
  -5   2  32        7.72        5.84      4.46 o
  -4   2  32       48.53       58.34      3.71 o
  -3   2  32       25.23       23.14      2.72 o
  -2   2  32       75.73       87.11      4.81 o
  -1   2  32       49.05       58.33      3.62 o
   0   2  32       48.70       60.26      3.95 o
   1   2  32       49.17       57.88      3.40 o
   2   2  32       75.71       82.85      3.96 o
   3   2  32       25.26       26.79      4.46 o
   4   2  32       48.68       55.98      5.50 o
   5   2  32        7.72        8.59      3.78 o
  -5   3  32        3.90        4.46      3.78 o
  -4   3  32       26.11       24.00      2.88 o
  -3   3  32        7.62        7.81      2.22 o
  -2   3  32        6.92        7.93      3.09 o
  -1   3  32       24.45       33.36      4.64 o
   0   3  32      106.20      105.62      4.37 o
   1   3  32       24.52       31.21      3.03 o
   2   3  32        6.94       10.04      2.30 o
   3   3  32        7.67        4.46      3.78 o
   4   3  32       26.17       26.45      4.81 o
   5   3  32        3.93        5.50      4.12 o
  -5   4  32       52.69       55.98      5.84 o
  -4   4  32        2.01       -1.03      3.43 o
  -3   4  32       27.45       23.01      4.12 o
  -2   4  32       78.88       97.88      6.53 o
  -1   4  32       57.28       58.58      3.62 o
   0   4  32        0.16        1.56      2.05 o
   1   4  32       57.20       57.06      4.46 o
   2   4  32       78.76       81.05      6.18 o
   3   4  32       27.42       30.57      4.46 o
   4   4  32        2.04        3.09      3.78 o
   5   4  32       52.71       56.67      6.18 o
  -4   5  32       28.59       31.60      4.81 o
  -3   5  32      173.91      177.22      8.93 o
  -2   5  32       22.95       25.42      4.12 o
  -1   5  32       19.99       20.26      3.78 o
   0   5  32        8.78       11.77      2.43 o
   1   5  32       20.00       22.99      5.32 o
   2   5  32       22.98       28.85      4.46 o
   3   5  32      173.96      185.81      8.93 o
   4   5  32       28.69       34.69      4.81 o
  -4   6  32       33.54       26.45      4.81 o
  -3   6  32       27.49       35.38      5.15 o
  -2   6  32       37.11       43.62      5.15 o
  -1   6  32      114.73      117.12      6.87 o
   0   6  32       38.51       43.96      4.46 o
   1   6  32      114.75      103.04      6.53 o
   2   6  32       37.20       42.24      5.15 o
   3   6  32       27.60       35.03      5.15 o
   4   6  32       33.57       34.56      3.27 o
  -3   7  32       38.56       50.49      5.50 o
  -2   7  32       23.48       33.31      4.46 o
  -1   7  32       45.19       49.46      5.15 o
   0   7  32       32.43       44.31      4.81 o
   1   7  32       45.34       49.80      5.15 o
   2   7  32       23.41       19.92      4.12 o
   3   7  32       38.36       45.70      3.61 o
  -1   8  32        2.30        2.40      3.43 o
   0   8  32        3.07        2.75      3.43 o
   1   0  33       29.94       34.14      3.26 o
   2   0  33      142.67      155.89      5.08 o
   3   0  33       19.09       20.94      2.72 o
   4   0  33       44.46       53.92      5.50 o
   5   0  33        2.65        5.15      4.12 o
  -5   1  33       20.90       26.45      5.15 o
  -4   1  33       60.43       58.73      6.18 o
  -3   1  33       24.52       30.06      2.97 o
  -2   1  33       37.70       42.75      3.22 o
  -1   1  33        4.91        3.31      2.06 o
   0   1  33        0.03       -1.81      1.81 o
   1   1  33        4.91        3.26      2.19 o
   2   1  33       37.53       47.47      3.37 o
   3   1  33       24.58       35.03      4.81 o
   4   1  33       60.46       61.82      5.84 o
   5   1  33       20.88       23.70      4.81 o
  -5   2  33       21.48       15.46      4.81 o
  -4   2  33       25.60       20.95      4.46 o
  -3   2  33       25.14       28.09      3.78 o
  -2   2  33       59.75       59.79      3.71 o
  -1   2  33       45.50       62.57      3.76 o
   0   2  33       20.07       19.60      2.67 o
   1   2  33       45.37       61.18      3.64 o
   2   2  33       59.72       56.61      3.52 o
   3   2  33       25.27       30.91      4.46 o
   4   2  33       25.70       18.89      4.46 o
   5   2  33       21.46       15.46      4.81 o
  -5   3  33        1.95        4.12      3.78 o
  -4   3  33       32.32       44.18      3.55 o
  -3   3  33       10.45       10.25      2.47 o
  -2   3  33       76.47       75.28      3.86 o
  -1   3  33      118.56      120.09      4.84 o
   0   3  33       43.99       35.79      3.16 o
   1   3  33      118.83      107.45      7.04 o
   2   3  33       76.50       69.62      3.76 o
   3   3  33       10.46        9.62      3.78 o
   4   3  33       32.23       46.02      5.15 o
   5   3  33        1.95        2.75      4.12 o
  -4   4  33       89.02       94.11      6.87 o
  -3   4  33        3.49        3.78      3.43 o
  -2   4  33       18.32       21.87      2.79 o
  -1   4  33       60.15       69.84      4.00 o
   0   4  33       58.77       54.48      3.52 o
   1   4  33       60.49       70.84      3.76 o
   2   4  33       18.27       19.58      4.12 o
   3   4  33        3.49        4.12      3.43 o
   4   4  33       89.15       91.01      6.87 o
  -4   5  33       40.56       57.36      5.84 o
  -3   5  33       35.90       38.81      5.50 o
  -2   5  33      106.55      117.12      6.87 o
  -1   5  33        1.31       -0.57      2.06 o
   0   5  33       30.92       36.88      3.27 o
   1   5  33        1.33       -0.52      1.94 o
   2   5  33      106.69      110.59      6.87 o
   3   5  33       35.86       40.18      4.81 o
   4   5  33       40.52       51.86      5.84 o
  -3   6  33       15.68        9.62      4.12 o
  -2   6  33       19.24       24.73      4.46 o
  -1   6  33      195.41      211.91      9.27 o
   0   6  33        0.04       -1.72      2.19 o
   1   6  33      195.11      198.17      8.93 o
   2   6  33       19.36       24.38      4.46 o
   3   6  33       15.73       16.14      4.12 o
  -1   7  33       19.26       23.35      4.46 o
   0   7  33       88.63      115.74      6.87 o
   1   7  33       19.31       30.22      4.46 o
   2   7  33        5.68       10.99      4.12 o
   0   0  34      140.64      131.89      7.21 o
   1   0  34       19.88       24.97      3.78 o
   2   0  34      148.54      143.44      5.08 o
   3   0  34        0.78        2.59      2.92 o
   4   0  34        4.44        2.75      4.12 o
   5   0  34        0.05       -4.12      4.12 o
  -5   1  34       17.34       14.42      5.15 o
  -4   1  34        3.03        1.37      3.78 o
  -3   1  34       31.10       30.88      3.13 o
  -2   1  34       23.23       22.18      2.88 o
  -1   1  34       42.31       44.52      3.27 o
   0   1  34       10.51       12.05      2.43 o
   1   1  34       42.51       43.24      3.37 o
   2   1  34       23.37       21.29      3.26 o
   3   1  34       31.13       40.53      5.15 o
   4   1  34        3.04        5.84      4.12 o
   5   1  34       17.38       21.98      4.81 o
  -4   2  34       25.89       21.98      4.81 o
  -3   2  34       62.51       74.80      4.11 o
  -2   2  34       18.02       29.66      3.61 o
  -1   2  34       35.29       28.39      2.91 o
   0   2  34       51.78       47.00      4.29 o
   1   2  34       35.39       31.81      2.91 o
   2   2  34       17.89       24.93      3.09 o
   3   2  34       62.54       74.87      6.18 o
   4   2  34       25.96       37.09      5.50 o
  -4   3  34       10.93        9.21      4.12 o
  -3   3  34       28.24       26.14      3.13 o
  -2   3  34        9.62        6.69      3.43 o
  -1   3  34       48.11       54.21      3.52 o
   0   3  34       12.44       13.04      2.54 o
   1   3  34       48.14       47.85      3.52 o
   2   3  34        9.62       10.65      3.78 o
   3   3  34       28.15       21.29      4.81 o
   4   3  34       10.87        8.59      4.12 o
  -4   4  34       13.34       19.92      4.81 o
  -3   4  34       68.58       75.56      4.29 o
  -2   4  34       10.14       11.48      2.64 o
  -1   4  34       28.82       25.95      2.88 o
   0   4  34       71.15       65.40      3.86 o
   1   4  34       28.73       30.15      3.61 o
   2   4  34       10.09       10.30      4.12 o
   3   4  34       68.73       82.77      6.53 o
   4   4  34       13.32       20.26      4.81 o
  -3   5  34       24.42       25.42      4.81 o
  -2   5  34      161.35      178.94      8.93 o
  -1   5  34       17.87       13.57      2.78 o
   0   5  34       31.97       30.57      5.84 o
   1   5  34       17.92       22.84      3.03 o
   2   5  34      161.04      173.10      8.59 o
   3   5  34       24.47       27.82      4.81 o
  -2   6  34       23.10       24.73      4.46 o
  -1   6  34       32.10       39.15      5.15 o
   0   6  34        1.99       -2.20      2.40 o
   1   6  34       31.99       36.41      5.15 o
   2   6  34       23.08       17.86      4.12 o
  -1   7  34      318.37      337.96     12.02 o
   0   7  34       19.65       18.00      2.78 o
   1   7  34      318.48      311.51     12.02 o
   1   0  35        0.85       -2.43      4.29 o
   2   0  35        3.42        5.42      2.30 o
   3   0  35       17.42       26.45      4.81 o
   4   0  35        7.01       10.99      4.12 o
  -4   1  35       27.94       15.11      4.81 o
  -3   1  35        3.47        5.25      2.54 o
  -2   1  35       51.37       55.84      3.86 o
  -1   1  35        3.20        1.07      2.05 o
   0   1  35       23.81       17.88      2.78 o
   1   1  35        3.19        5.08      2.30 o
   2   1  35       51.58       57.31      3.86 o
   3   1  35        3.49       -0.34      3.78 o
   4   1  35       27.95       22.32      4.81 o
  -4   2  35       53.98       51.52      6.18 o
  -3   2  35       50.84       53.41      3.86 o
  -2   2  35       16.79       24.22      2.88 o
  -1   2  35      162.52      155.30      9.62 o
   0   2  35      105.51      120.73      4.86 o
   1   2  35      162.55      152.65      5.33 o
   2   2  35       16.73       20.18      2.92 o
   3   2  35       50.58       62.51      6.18 o
   4   2  35       53.98       53.92      6.18 o
  -4   3  35      138.68      125.70      7.90 o
  -3   3  35       32.85       43.46      3.62 o
  -2   3  35       16.53       22.76      3.26 o
  -1   3  35       22.32       22.45      2.91 o
   0   3  35       10.84       11.87      3.78 o
   1   3  35       22.52       21.03      3.03 o
   2   3  35       16.59       19.23      4.46 o
   3   3  35       32.91       36.41      5.15 o
   4   3  35      138.59      133.95      8.24 o
  -3   4  35       25.80       40.57      6.70 o
  -2   4  35       50.77       50.41      3.76 o
  -1   4  35       54.65       51.77      5.50 o
   0   4  35       11.03       15.38      2.67 o
   1   4  35       54.72       48.55      3.64 o
   2   4  35       50.92       56.67      5.50 o
   3   4  35       25.93       35.72      5.15 o
  -2   5  35        7.27        6.77      2.47 o
  -1   5  35       69.35       71.50      8.41 o
   0   5  35        1.29        1.49      2.54 o
   1   5  35       69.41       73.50      6.18 o
   2   5  35        7.36        7.21      3.78 o
  -1   6  35       84.54       94.60      4.73 o
   0   6  35        0.00       -4.21      6.01 o
   1   6  35       84.77       89.30      6.53 o
   0   0  36      191.98      196.45      8.59 o
   1   0  36        1.87        1.03      2.19 o
   2   0  36        8.22       10.66      2.64 o
   3   0  36       49.13       61.13      6.18 o
   4   0  36       57.33       65.60      6.53 o
  -4   1  36       24.46       23.01      5.15 o
  -3   1  36       59.56       77.25      4.45 o
  -2   1  36      125.57      117.33      5.18 o
  -1   1  36       77.37       75.65      4.11 o
   0   1  36        9.30       16.12      2.78 o
   1   1  36       77.57       80.28      4.24 o
   2   1  36      125.59      129.37      5.08 o
   3   1  36       59.61       67.66      6.18 o
   4   1  36       24.45       26.79      5.15 o
  -3   2  36      140.55      147.95      5.52 o
  -2   2  36       17.92       17.91      2.88 o
  -1   2  36        8.38       16.84      2.67 o
   0   2  36       20.48       23.67      3.09 o
   1   2  36        8.32       17.03      7.56 o
   2   2  36       17.91       23.87      3.03 o
   3   2  36      140.34      142.53      8.24 o
  -3   3  36       87.27       80.55      4.45 o
  -2   3  36       36.30       37.97      3.37 o
  -1   3  36        2.46        1.00      2.39 o
   0   3  36        1.50        1.46      2.30 o
   1   3  36        2.46        1.46      2.30 o
   2   3  36       36.11       36.06      4.81 o
   3   3  36       87.40       83.80      7.21 o
  -2   4  36        2.65        1.72      2.43 o
  -1   4  36        4.14        1.89      4.98 o
   0   4  36       49.13       46.37      3.89 o
   1   4  36        4.17        9.10      2.43 o
   2   4  36        2.62       -0.34      3.43 o
  -2   5  36      115.77      113.68      7.21 o
  -1   5  36        3.67        1.39      2.54 o
   0   5  36        0.35       -1.20      2.19 o
   1   5  36        3.63       10.65      3.78 o
   2   5  36      116.09      108.53      7.56 o
   1   0  37        4.28        8.07      2.67 o
   2   0  37       12.21       22.21      3.03 o
   3   0  37        3.83       14.77      4.81 o
  -3   1  37      212.20      242.14      8.24 o
  -2   1  37       14.22       15.53      2.97 o
  -1   1  37       99.61      102.76      4.84 o
   0   1  37       38.01       39.74      4.81 o
   1   1  37       99.39      107.42      4.84 o
   2   1  37       14.26       17.88      3.09 o
   3   1  37      212.28      230.46     10.65 o
  -3   2  37       40.66       39.25      3.62 o
  -2   2  37       11.56       11.91      2.88 o
  -1   2  37       41.90       52.33      3.76 o
   0   2  37        0.66       -0.25      2.30 o
   1   2  37       41.87       50.41      3.89 o
   2   2  37       11.65       19.23      4.46 o
   3   2  37       40.85       38.81      5.50 o
  -2   3  37       21.14       15.63      3.22 o
  -1   3  37       60.29       60.66      4.11 o
   0   3  37        8.30        6.17      2.78 o
   1   3  37       60.10       66.06      4.11 o
   2   3  37       21.19       26.10      4.81 o
  -1   4  37       54.58       67.82      4.24 o
   0   4  37        0.05        2.75      2.67 o
   1   4  37       54.70       63.86      4.35 o
   0   0  38        3.11        4.46      3.43 o
   1   0  38        0.78       -2.23      2.43 o
   2   0  38      204.78      215.54      6.79 o
  -2   1  38        0.15        1.57      2.47 o
  -1   1  38       59.45       71.70      4.24 o
   0   1  38       23.08       25.45      3.27 o
   1   1  38       59.69       70.41      6.01 o
   2   1  38        0.14        0.72      2.54 o
  -2   2  38       52.16       49.65      3.86 o
  -1   2  38       45.16       61.88      4.35 o
   0   2  38       31.32       22.85      3.43 o
   1   2  38       45.22       54.01      5.67 o
   2   2  38       52.38       51.52      5.84 o
  -1   3  38       31.18       37.62      4.64 o
   0   3  38      124.95      113.46      5.22 o
   1   3  38       31.28       40.04      3.76 o
   1   0  39        0.51        3.09      2.67 o
  -1   1  39       19.16       25.58      3.61 o
   0   1  39       53.93       62.13      4.13 o
   1   1  39       19.07       27.38      3.37 o
 
